# Supplementary material for: Non-destructive, high-content analysis of wheat grain traits using X-ray micro computed tomography
Source: Plant Methods. 2017 Nov 1;13:76. doi: 10.1186/s13007-017-0229-8 (PMC5664813; doi:10.1186/s13007-017-0229-8)
Supplement: Supplementary file 1 — Additional file 1. MATLAB Image processing pipeline. This file contains all image processing code and instructions explaining input and output as well as usage of our method. [file 13007_2017_229_MOESM1_ESM.zip]

Archive with 15 entries (15 files):
- Additional file 1/cleanWheat.m
- Additional file 1/countGrain.m
- Additional file 1/crease_depth.m
- Additional file 1/extractBiggestBlob.m
- Additional file 1/filterSmallObjs.m
- Additional file 1/imSurface.m
- Additional file 1/instructions.pdf
- Additional file 1/ISQ2Tiff.m
- Additional file 1/processDirectory.m
- Additional file 1/rdir.m
- Additional file 1/readISQ.m
- Additional file 1/segmentRachis.m
- Additional file 1/setup.m
- Additional file 1/watershedSplit3D.m
- Additional file 1/writeTif.m
