# Supplementary material for: Non-destructive, high-content analysis of wheat grain traits using X-ray micro computed tomography
Source: Plant Methods. 2017 Nov 1;13:76. doi: 10.1186/s13007-017-0229-8 (PMC5664813; doi:10.1186/s13007-017-0229-8)
Supplement: Supplementary file 1 — Additional file 1. MATLAB Image processing pipeline. This file contains all image processing code and instructions explaining input and output as well as usage of our method. [file 13007_2017_229_MOESM1_ESM.zip › Additional file 1/extractBiggestBlob.m]

function binaryImage = extractBiggestBlob(binaryImage, numberToExtract)
try
	% Get all the blob properties.  Can only pass in originalImage in version R2008a and later.
	[labeledImage, numberOfBlobs] = bwlabel(binaryImage);
	blobMeasurements = regionprops(labeledImage, 'area');
	% Get all the areas
	allAreas = [blobMeasurements.Area];
	if numberToExtract > length(allAreas);
		% Limit the number they can get to the number that are there/available.
		numberToExtract = length(allAreas);
	end
	if numberToExtract > 0
		% For positive numbers, sort in order of largest to smallest.
		% Sort them.
		[sortedAreas, sortIndexes] = sort(allAreas, 'descend');
	elseif numberToExtract < 0
		% For negative numbers, sort in order of smallest to largest.
		% Sort them.
		[sortedAreas, sortIndexes] = sort(allAreas, 'ascend');
		% Need to negate numberToExtract so we can use it in sortIndexes later.
		numberToExtract = -numberToExtract;
	else
		% numberToExtract = 0.  Shouldn't happen.  Return no blobs.
		binaryImage = false(size(binaryImage));
		return;
	end
	% Extract the "numberToExtract" largest blob(s) using ismember().
	biggestBlob = ismember(labeledImage, sortIndexes(1:numberToExtract));
	% Convert from integer labeled image into binary (logical) image.
	binaryImage = biggestBlob > 0;
catch ME
	errorMessage = sprintf('Error in function ExtractNLargestBlobs().\n\nError Message:\n%s', ME.message);
	fprintf(1, '%s\n', errorMessage);
	uiwait(warndlg(errorMessage));
end
