# Supplementary material for: Non-destructive, high-content analysis of wheat grain traits using X-ray micro computed tomography
Source: Plant Methods. 2017 Nov 1;13:76. doi: 10.1186/s13007-017-0229-8 (PMC5664813; doi:10.1186/s13007-017-0229-8)
Supplement: Supplementary file 1 — Additional file 1. MATLAB Image processing pipeline. This file contains all image processing code and instructions explaining input and output as well as usage of our method. [file 13007_2017_229_MOESM1_ESM.zip › Additional file 1/filterSmallObjs.m]

function [ largest, mask, s] = filterSmallObjs( wheat_img, minSize )
% removes objects smaller than minSize from wheat_img
% try and catch if nothing is found. 
try    
    l = bwlabeln(wheat_img);
    s = regionprops(l);
    idx = find([s.Area] >= minSize );
    largest = ismember(l, idx);
    
catch
    largest = wheat_img;
end
% clean up stats a little
s([s.Area] < minSize) = [];

% preallocate
mask = wheat_img;

% remask
for slice= 1:size(wheat_img, 3)
    mask(:,:,slice) = bsxfun(@times, wheat_img(:,:,slice), cast(largest(:,:,slice), 'like', wheat_img(:,:,slice)));    
end


end
