# Supplementary material for: Non-destructive, high-content analysis of wheat grain traits using X-ray micro computed tomography
Source: Plant Methods. 2017 Nov 1;13:76. doi: 10.1186/s13007-017-0229-8 (PMC5664813; doi:10.1186/s13007-017-0229-8)
Supplement: Supplementary file 1 — Additional file 1. MATLAB Image processing pipeline. This file contains all image processing code and instructions explaining input and output as well as usage of our method. [file 13007_2017_229_MOESM1_ESM.zip › Additional file 1/ISQ2Tiff.m]

function [] = ISQ2Tiff( directory )
% Converts all ISQ files found in the directory 
% into ISQ 
files = rdir(directory); 

for f=1:size(files)
   
    A = readISQ(files(f).name); 
    writeTif(A, strcat(files(f).name, '.tif')); 
    
end

end
