# Supplementary material for: Non-destructive, high-content analysis of wheat grain traits using X-ray micro computed tomography
Source: Plant Methods. 2017 Nov 1;13:76. doi: 10.1186/s13007-017-0229-8 (PMC5664813; doi:10.1186/s13007-017-0229-8)
Supplement: Supplementary file 1 — Additional file 1. MATLAB Image processing pipeline. This file contains all image processing code and instructions explaining input and output as well as usage of our method. [file 13007_2017_229_MOESM1_ESM.zip › Additional file 1/segmentRachis.m]

function [ R, top, bottom ] = segmentRachis( masked )
% Takes the masked image output by cleanWheat and outputs the Rachis
% And the top and bottom Z numbers

target = 5000; 
l = bwlabeln(masked);
s = regionprops(l);
idx = find([s.Area] <= target );
R = ismember(l, idx);
s = regionprops(R); 
top = max([s(3:3:end).Centroid]); 
bottom = min([s(3:3:end).Centroid]);

end
