# Supplementary material for: Non-destructive, high-content analysis of wheat grain traits using X-ray micro computed tomography
Source: Plant Methods. 2017 Nov 1;13:76. doi: 10.1186/s13007-017-0229-8 (PMC5664813; doi:10.1186/s13007-017-0229-8)
Supplement: Supplementary file 1 — Additional file 1. MATLAB Image processing pipeline. This file contains all image processing code and instructions explaining input and output as well as usage of our method. [file 13007_2017_229_MOESM1_ESM.zip › Additional file 1/setup.m]

% This is a example file of how you should set up the running of an
% entire experiment's data elements
% 
% 1. you should give a directory with a recursive file
% path (if requried)
%
% 2. a size of structuring element to use for morphological
% operations.
%
% 3. A voxel size used in measurements
%
% 4. A minimum size of interest, this allows for throwing away
% uninteresting data
%
% Current values are just examples. 


%Setup parms
directory = 'c:/Users/Nathan/Desktop/*.ISQ;1'; 
structEleSize = 5;
voxelSize = 68.8;
minSize = 1000; 

tic % start timer
% Process the file directory! 
processDirectory(directory, structEleSize, voxelSize, minSize); 
toc % get run time
