# Supplementary material for: Non-destructive, high-content analysis of wheat grain traits using X-ray micro computed tomography
Source: Plant Methods. 2017 Nov 1;13:76. doi: 10.1186/s13007-017-0229-8 (PMC5664813; doi:10.1186/s13007-017-0229-8)
Supplement: Supplementary file 1 — Additional file 1. MATLAB Image processing pipeline. This file contains all image processing code and instructions explaining input and output as well as usage of our method. [file 13007_2017_229_MOESM1_ESM.zip › Additional file 1/writeTif.m]

function writeTif(A, filename)
% Writes a image stack A to a tif file
delete (filename); 
for K=1:length(A(1, 1, :))
    imwrite(A(:, :, K), filename, 'WriteMode', 'append','Compression','none');
end

end
