# Supplementary material for: Non-destructive, high-content analysis of wheat grain traits using X-ray micro computed tomography
Source: Plant Methods. 2017 Nov 1;13:76. doi: 10.1186/s13007-017-0229-8 (PMC5664813; doi:10.1186/s13007-017-0229-8)
Supplement: Supplementary file 2 — Additional file 2: Table S1. Additional software packages used in this study. [file 13007_2017_229_MOESM2_ESM.xlsx]

## Sheet: Sheet1
Software	Version	Link	License
Python	3.6	https://www.python.org/	PSF (GPL Compatible)
BASH	4.3.46	http://gnu.org/bash	GPLv3+
MATLAB	2013-B	https://www.mathworks.com	The MathWorks, Inc SLA
SciPy	0.19	https://www.scipy.org	BSD-new
ImageJ	1.51k	https://www.imagej.nih.gov/ij/	Public Domain
TomViz	1.0.0	http://www.tomviz.com	BSD 3 Clauses
Spyder	3.5	https://pythonhosted.org/spyder/	MIT License
Specific Python Libraries used for Analysis
matplotlib
pandas
numpy
Scipy-stats
Scipy-f_oneway
Seaborn
Pylab
