# Supplementary material for: Non-destructive, high-content analysis of wheat grain traits using X-ray micro computed tomography
Source: Plant Methods. 2017 Nov 1;13:76. doi: 10.1186/s13007-017-0229-8 (PMC5664813; doi:10.1186/s13007-017-0229-8)
Supplement: Supplementary file 3 — Additional file 3: Table S2. Dataset obtained for the same wheat spike scanned at different resolutions as indicated. No significant difference for p < 0.001 was found for traits measured either in the 68.8 µm/pixel or the 34.4 µm/pixel 3D reconstructed volumes. [file 13007_2017_229_MOESM3_ESM.xlsx]

## Sheet: Additional File 3
Wheat spike (top half)
512x512 - 68.8 voxels
grain	length	width	depth	ratio	circularity	volume
1	4.7472	3.84815	2.7675	1.23363	0.870865	27.0543
2	4.472	4.29732	3.12972	1.04065	0.663846	32.4228
3	6.536	3.71452	2.74951	1.75958	0.673066	33.6368
4	6.1232	4.3682	2.7226	1.40177	0.738159	39.0767
5	4.1968	5.66096	3.66591	0.741358	0.334689	39.9084
6	6.0544	4.42172	2.81895	1.36924	0.682276	40.7529
7	6.8112	4.31435	2.93874	1.57873	0.723488	41.7806
8	5.5728	4.74424	3.11546	1.17465	0.758868	42.627
9	4.128	6.17999	3.7678	0.667963	0.818851	43.3493
10	5.4352	4.64001	3.23479	1.17138	0.474954	43.3549
11	6.6048	4.24687	2.64933	1.55522	0.727237	43.3897
12	6.2608	4.34442	3.01102	1.44111	0.765735	44.0678
13	6.536	4.35269	2.94787	1.5016	0.675365	45.4596
14	5.2976	5.06722	3.42591	1.04547	0.616169	48.0014
	5.62686	4.58576	3.06751	1.26302	0.680255	40.3487	average
	0.936045	0.663273	0.349938	0.315116	0.136573	5.68151	SD
1024x1024- 34.4 voxels
grain	length	width	depth	ratio	circularity	volume
1	4.8848	3.82148	2.81427	1.27825	0.80343	27.4429
2	4.7472	4.37326	3.25896	1.08551	0.396895	33.2051
3	6.6048	3.71907	2.90166	1.77593	0.528034	34.5778
4	6.2608	4.50521	2.92962	1.38968	0.409913	39.5781
5	4.3344	5.56664	3.58019	0.778639	0.704662	40.9465
6	6.1232	4.52328	3.03398	1.35371	0.38023	41.5939
7	6.9144	4.41299	3.04314	1.56683	0.407009	42.7267
8	5.7104	4.70773	3.14061	1.21298	0.749532	43.1927
9	5.5728	4.70978	3.30291	1.18324	0.420245	43.2054
10	4.2312	6.21638	3.76329	0.680654	0.79778	43.9494
11	6.7424	4.32803	2.80997	1.55784	0.448514	44.1429
12	6.3296	4.43915	3.15097	1.42586	0.639627	44.7549
13	6.6048	4.44948	3.02105	1.4844	0.569105	46.3584
14	5.332	5.17614	3.54682	1.03011	0.365081	48.0163
	5.74234	4.63919	3.1641	1.27169	0.54429	40.9779	average
	0.911883	0.649677	0.294996	0.305043	0.164421	5.62576	SD
	0.743549	0.831204	0.436852	0.941649	0.0249262	0.770754	p-value to 68.8
