# Supplementary material for: Non-destructive, high-content analysis of wheat grain traits using X-ray micro computed tomography
Source: Plant Methods. 2017 Nov 1;13:76. doi: 10.1186/s13007-017-0229-8 (PMC5664813; doi:10.1186/s13007-017-0229-8)
Supplement: Supplementary file 5 — Additional file 5: Table S3. Dataset used. Tables contain all the collected data for grain and spike parameters. [file 13007_2017_229_MOESM5_ESM.xlsx]

## Sheet: 113
	Stalk	circularity	crease_depth	crease_volume	depth	length	ratio	source	spike_height	surface_area	volume	width	x	y	z	temperature	Drought	Treatment
0	01134	0.83513	0.472367	45.8667	3.15652	5.4352	1.29324	bottom	83.5939	0.685655	0.357064	4.20278	309.541	163.621	938.368	30	FALSE	113
1	01134	0.757603	0.731346	17.3185	3.39077	5.7792	1.23536	bottom	83.5939	0.842363	0.496291	4.67814	244.625	168.188	925.277	30	FALSE	113
2	01134	0.793956	0.60322	18.43	3.56292	4.5408	1.02245	bottom	83.5939	0.856248	0.350382	4.44112	322.506	200.871	873.093	30	FALSE	113
3	01134	0.741591	0.747223	19.0644	4.06703	4.5408	0.824848	bottom	83.5939	0.909452	0.417875	5.50501	234.519	192.234	869.344	30	FALSE	113
4	01134	0.718299	0.833903	23.288	3.0844	6.1232	1.5659	bottom	83.5939	0.709827	0.383065	3.91034	275.611	280.275	855.269	30	FALSE	113
5	01134	0.693422	0.96059	10.2838	3.84097	5.5728	1.29003	bottom	83.5939	1.11766	0.486625	4.31989	227.079	245.018	793.095	30	FALSE	113
6	01134	0.693372	0.916192	10.3372	3.29043	4.816	1.16814	bottom	83.5939	0.91368	0.334506	4.12279	310.072	264.092	780.143	30	FALSE	113
7	01134	0.762659	0.678546	25.3057	3.26848	5.16	1.13357	bottom	83.5939	0.679533	0.383912	4.55198	282.353	184.58	737.433	30	FALSE	113
8	01134	0.336193	1.27786	9.00009	3.69828	5.504	1.02805	bottom	83.5939	1.14499	0.494711	5.35384	223.309	222.296	691.601	30	FALSE	113
9	01134	0.36085	1.56066	41.5354	3.81072	4.6784	0.859547	bottom	83.5939	0.923399	0.405083	5.44287	304.135	216.764	673.68	30	FALSE	113
10	01134	0.782144	0.531486	23.1517	2.9496	5.504	1.36908	bottom	83.5939	0.670066	0.355133	4.02021	229.12	294.706	643.24	30	FALSE	113
11	01134	0.790811	0.668747	23.0549	3.29615	6.0544	1.42513	bottom	83.5939	0.855301	0.490188	4.24832	291.313	296.362	627.625	30	FALSE	113
12	01134	0.202058	2.00265	11.6292	4.69417	4.9536	0.933585	bottom	83.5939	1.29122	0.394678	5.306	213.917	283.404	593.615	30	FALSE	113
13	01134	0.298153	1.98748	16.6645	4.30797	4.816	0.956472	bottom	83.5939	1.05114	0.390718	5.03517	308.996	293.31	580.159	30	FALSE	113
14	01134	0.763851	0.624583	23.0852	2.77826	5.3664	1.16838	bottom	83.5939	0.673916	0.365421	4.59301	218.418	222.265	551.394	30	FALSE	113
16	01134	0.777165	0.55526	11.1106	4.24768	4.7472	0.872388	bottom	83.5939	0.940503	0.490487	5.44161	204.797	245.961	502.842	30	FALSE	113
17	01134	0.29086	1.90134	18.4298	3.84375	4.0592	0.740619	bottom	83.5939	0.945868	0.289359	5.48082	297.23	237.256	483.159	30	FALSE	113
18	01134	0.797066	0.44485	17.1659	3.13449	6.0544	1.42837	bottom	83.5939	0.718284	0.425919	4.23867	268.613	320.049	448.252	30	FALSE	113
20	01134	0.223934	1.88614	23.0647	4.44771	4.9536	0.923389	bottom	83.5939	1.15357	0.351948	5.36458	297.257	311.534	406.371	30	FALSE	113
21	01134	0.771341	0.648999	34.5055	3.43668	5.9168	1.34337	bottom	83.5939	0.87455	0.499075	4.40445	276.318	240.361	336.011	30	FALSE	113
22	01134	0.811453	0.560404	23.3357	3.78724	5.5728	1.30302	bottom	83.5939	0.805253	0.48643	4.27682	203.541	250.7	340.775	30	FALSE	113
23	01134	0.768235	0.442571	26.6776	2.51864	5.2976	1.43366	top	83.5939	0.648671	0.265791	3.69516	241.942	204.922	1174.79	30	FALSE	113
24	01134	0.826203	0.404589	34.5515	3.40568	4.2656	0.849642	top	83.5939	0.643748	0.354501	5.02047	187.743	211.321	1062.3	30	FALSE	113
25	01134	0.784038	0.437128	34.7621	2.88477	5.0224	1.01829	top	83.5939	0.657633	0.36502	4.93221	204.399	284.312	1000.88	30	FALSE	113
26	01134	0.851985	0.45395	13.9685	3.5683	4.5408	1.21539	top	83.5939	0.689063	0.302536	3.73609	286.121	280.749	954.885	30	FALSE	113
27	01134	0.763233	0.639929	27.5563	3.09216	5.9168	1.18582	top	83.5939	0.808219	0.44806	4.98962	279.595	220.58	902.3	30	FALSE	113
28	01134	0.82187	0.451666	23.3357	3.16676	4.6096	1.04447	top	83.5939	0.639772	0.339104	4.41335	216.701	210.169	909.722	30	FALSE	113
29	01134	0.677859	0.934081	43.7461	3.23059	4.9536	1.11614	top	83.5939	0.685023	0.370846	4.43814	308.433	254.278	871.551	30	FALSE	113
30	01134	0.751095	0.365239	12.0075	3.60743	3.7152	0.648591	top	83.5939	0.734567	0.353808	5.72811	222.082	228.759	855.418	30	FALSE	113
31	01134	0.769185	0.638659	14.4717	2.98588	5.3664	1.31832	top	83.5939	0.66691	0.358562	4.07064	298.728	315.821	837.451	30	FALSE	113
32	01134	0.755534	0.695458	12.202	3.14821	5.16	1.11577	top	83.5939	0.760885	0.388868	4.62463	240.757	290.813	815.242	30	FALSE	113
33	01134	0.663092	0.885556	11.3577	3.90106	4.3344	0.941472	top	83.5939	0.755836	0.370716	4.60385	309.593	303.662	781.182	30	FALSE	113
34	01134	0.699519	0.971988	20.1459	3.67289	4.6096	1.02813	top	83.5939	0.712225	0.371722	4.48347	227.531	261.273	775.556	30	FALSE	113
35	01134	0.802396	0.582108	9.7	3.015	5.3664	1.27617	top	83.5939	0.625319	0.324521	4.20508	271.26	205.843	759.334	30	FALSE	113
36	01134	0.669034	0.892949	12.7137	2.82297	5.2976	1.13405	top	83.5939	0.693481	0.342996	4.67142	299.396	242.878	719.665	30	FALSE	113
37	01134	0.775229	0.432091	13.8426	3.63366	4.4032	0.763333	top	83.5939	0.787518	0.424215	5.76838	226.942	217.458	711.324	30	FALSE	113
38	01134	0.759171	0.510776	14.5724	3.07593	4.816	1.10179	top	83.5939	0.685591	0.375418	4.37106	321.635	279.124	695.299	30	FALSE	113
39	01134	0.808301	0.535837	0	2.93601	5.0224	1.17299	top	83.5939	0.633208	0.328794	4.28169	232.336	300.159	660.31	30	FALSE	113
40	01134	0.691291	0.916312	35.5085	3.15029	5.9168	1.34715	top	83.5939	0.784615	0.414113	4.39208	290.245	326.667	641.645	30	FALSE	113
43	0113B	0.748361	0.631618	27.1966	2.82347	5.6416	1.3046	bottom	105.716	0.703642	0.353834	4.3244	278.789	283.861	845.417	30	FALSE	113
44	0113B	0.753721	0.552231	21.1168	2.89737	4.6096	0.960903	bottom	105.716	0.687548	0.324537	4.79715	289.878	233.38	810.768	30	FALSE	113
45	0113B	0.743683	0.665834	44.2851	2.91392	4.8848	1.11944	bottom	105.716	0.620081	0.310176	4.36362	234.4	201.972	717.979	30	FALSE	113
47	0113B	0.80353	0.507006	15.2295	3.11369	5.5728	1.39681	bottom	105.716	0.680858	0.367042	3.98966	246.922	205.665	566.127	30	FALSE	113
48	0113B	0.740319	0.64801	21.4469	3.40049	5.7104	1.46749	bottom	105.716	0.804622	0.397371	3.89127	188.756	232.36	544.695	30	FALSE	113
49	0113B	0.711152	0.766865	20.4152	4.16912	4.9536	0.885366	bottom	105.716	1.16405	0.501547	5.59498	261.467	216.269	513.677	30	FALSE	113
50	0113B	0.758609	0.647703	28.4908	3.01893	5.9856	1.3283	bottom	105.716	0.718158	0.430852	4.5062	194.22	322.005	498.429	30	FALSE	113
53	0113B	0.751366	0.573283	14.2003	4.4709	4.9536	0.866207	bottom	105.716	1.2259	0.424137	5.71872	272.942	285.951	424.63	30	FALSE	113
54	0113B	0.788313	0.542884	43.7818	2.77954	5.5728	1.38402	bottom	105.716	0.64318	0.32427	4.02652	194.112	230.59	392.33	30	FALSE	113
55	0113B	0.242207	1.78405	14.1913	3.95838	5.4352	0.989536	bottom	105.716	1.15957	0.439518	5.49267	163.113	249.091	360.189	30	FALSE	113
56	0113B	0.855741	0.392862	67.424	3.14138	5.2976	1.4218	bottom	105.716	0.607332	0.344305	3.72598	246.325	320.933	344.217	30	FALSE	113
59	01132	0.798445	0.24389	0	2.88925	5.16	1.20865	bottom	121.568	0.651448	0.328966	4.26923	300.345	230.606	967.616	30	FALSE	113
60	01132	0.398112	1.24701	34.5185	3.35804	5.848	1.29501	bottom	121.568	0.84514	0.407297	4.51579	280.08	287.312	943.537	30	FALSE	113
61	01132	0.774365	0.519296	30.031	3.25624	5.7104	1.27971	bottom	121.568	0.834348	0.424495	4.46225	185.986	230.419	837.772	30	FALSE	113
62	01132	0.811126	0.364859	37.84	3.36178	6.536	1.62406	bottom	121.568	0.800835	0.434731	4.02449	264.618	319.027	754.05	30	FALSE	113
63	01132	0.556758	1.58981	10.1113	3.40355	6.3296	1.30241	bottom	121.568	0.997683	0.505373	4.85993	286.535	273.912	711.691	30	FALSE	113
64	01132	0.380083	2.21765	9.14604	3.32152	5.2976	0.900368	bottom	121.568	0.961898	0.460256	5.88382	294.94	250.775	671.874	30	FALSE	113
65	01132	0.837277	0.310102	45.8667	3.0588	6.0544	1.59825	bottom	121.568	0.67158	0.351899	3.78813	174.954	261.466	663.624	30	FALSE	113
66	01132	0.729955	0.765962	13.9392	3.46064	5.7792	1.31541	bottom	121.568	0.872278	0.481183	4.39346	212.632	222.001	632.443	30	FALSE	113
67	01132	0.390451	0.822156	5.43867	4.27817	5.0912	0.95302	bottom	121.568	0.965622	0.504321	5.34218	236.834	214.967	584.548	30	FALSE	113
68	01132	0.778035	0.642355	29.24	2.86663	5.7104	1.59934	bottom	121.568	0.59938	0.280951	3.57048	298.654	288.771	577.671	30	FALSE	113
69	01132	0.754635	0.761319	11.8673	3.51716	6.1232	1.52608	bottom	121.568	0.883702	0.454101	4.01237	268.066	322.175	530.193	30	FALSE	113
70	01132	0.650642	1.16622	17.6199	3.31274	5.16	1.10599	bottom	121.568	0.828857	0.414853	4.66551	295.774	247.657	536.298	30	FALSE	113
71	01132	0.594505	1.23834	8.993	3.67301	5.3664	1.04055	bottom	121.568	0.912544	0.490136	5.15728	240.146	339.803	490.577	30	FALSE	113
72	01132	0.80967	0.486912	15.05	2.90455	5.6416	1.49886	bottom	121.568	0.608594	0.300389	3.76392	193.009	240.183	478.698	30	FALSE	113
73	01132	0.523327	0.690056	8.00783	4.21969	4.472	0.762927	bottom	121.568	0.983546	0.465871	5.86164	299.019	257.177	484.69	30	FALSE	113
74	01132	0.744345	0.779654	12.6891	3.24188	6.0544	1.35642	bottom	121.568	0.854607	0.473107	4.46352	235.558	221.68	446.168	30	FALSE	113
75	01132	0.732784	0.745354	17.6343	3.44384	5.7792	1.38862	bottom	121.568	0.797364	0.451196	4.16182	187.955	276.84	426.905	30	FALSE	113
76	01132	0.739053	0.690097	8.79587	4.10383	4.4032	0.808377	bottom	121.568	0.887678	0.457911	5.44696	242.508	221.496	391.966	30	FALSE	113
77	01132	0.360417	1.89929	18.139	3.54106	4.8848	0.90669	bottom	121.568	0.829299	0.410655	5.38751	182.665	299.264	386.629	30	FALSE	113
78	01132	0.759982	0.510638	12.2638	3.02496	6.3984	1.56698	bottom	121.568	0.77641	0.416839	4.08326	248.669	346.41	358.889	30	FALSE	113
80	01132	0.388563	1.26399	12.7392	3.76134	5.2976	1.03565	bottom	121.568	1.02583	0.4864	5.11524	304.502	279.892	300.529	30	FALSE	113
81	01132	0.826239	0.584495	0	3.36902	6.4672	1.4961	bottom	121.568	0.794524	0.469896	4.3227	218.779	256.764	239.273	30	FALSE	113
82	01132	0.700895	0.778852	23.0025	2.85949	6.2608	1.41331	bottom	121.568	0.768648	0.407877	4.4299	197.125	293.36	203.263	30	FALSE	113
85	01132	0.832227	0.378321	14.4258	3.50698	6.1232	1.69778	bottom	121.568	0.870701	0.39585	3.60658	259.434	345.826	93.8135	30	FALSE	113
86	01132	0.832637	0.306944	16.478	3.32517	6.192	1.66946	bottom	121.568	0.703011	0.41569	3.70898	289.957	297.541	90.4655	30	FALSE	113
88	01138	0.830017	0.456916	0	3.09086	5.4352	1.35641	bottom	96.1883	0.605754	0.335108	4.00704	234.951	340.951	923.151	30	FALSE	113
89	01138	0.724551	0.938766	24.4913	3.37143	5.9168	1.24492	bottom	96.1883	0.901941	0.488895	4.75275	262.291	308.358	881.629	30	FALSE	113
90	01138	0.740386	0.67335	14.0238	3.42554	4.9536	1.00815	bottom	96.1883	0.869438	0.420633	4.91355	186.467	327.147	885.149	30	FALSE	113
91	01138	0.608601	0.840343	7.14085	3.1997	4.6096	1.03354	bottom	96.1883	0.716012	0.353221	4.46001	276.805	282.939	841.137	30	FALSE	113
92	01138	0.772628	0.612098	23.1269	3.10207	5.5728	1.09756	bottom	96.1883	0.79566	0.435314	5.07743	219.913	217.802	802.296	30	FALSE	113
93	01138	0.814191	0.577554	18.8722	3.25054	6.192	1.42967	bottom	96.1883	0.739679	0.425876	4.33106	223.181	330.376	717.301	30	FALSE	113
95	01138	0.421145	1.09219	11.2597	2.96515	5.6416	1.0557	bottom	96.1883	0.884459	0.442065	5.34394	300.687	275.775	656.037	30	FALSE	113
96	01138	0.824104	0.480557	25.0182	2.97538	5.2976	1.36214	bottom	96.1883	0.576849	0.309485	3.88917	225.014	211.795	650.474	30	FALSE	113
97	01138	0.761314	0.764196	17.3161	3.44667	5.504	1.16609	bottom	96.1883	0.837188	0.483538	4.72005	276.62	206.102	615.022	30	FALSE	113
99	01138	0.819781	0.466864	23.8568	3.0788	6.3984	1.47288	bottom	96.1883	0.750029	0.451284	4.34415	316.21	273.05	550.527	30	FALSE	113
100	01138	0.39787	1.16108	24.6861	4.48702	4.6096	0.883579	bottom	96.1883	0.896261	0.456446	5.21697	198.77	264.827	554.669	30	FALSE	113
101	01138	0.778299	0.689679	19.238	3.75031	4.9536	1.19292	bottom	96.1883	0.812574	0.383221	4.15248	272.204	306.501	511.71	30	FALSE	113
102	01138	0.408628	1.48853	23.0116	2.78102	4.6096	1.1145	bottom	96.1883	0.626203	0.241477	4.13602	316.218	245.663	497.726	30	FALSE	113
104	01138	0.835517	0.423082	23.362	3.14958	5.2288	1.24507	bottom	96.1883	0.654793	0.374116	4.1996	209.286	263.189	454.839	30	FALSE	113
105	01138	0.405024	1.15969	35.0133	3.30346	5.2976	0.98762	bottom	96.1883	0.93842	0.448451	5.36401	271.517	192.248	405.637	30	FALSE	113
106	01138	0.804796	0.422909	12.1106	4.15933	4.6096	0.790972	bottom	96.1883	0.943911	0.504198	5.82777	214.958	271.856	399.252	30	FALSE	113
107	01138	0.787641	0.687957	11.8077	3.25177	6.88	1.63957	bottom	96.1883	0.843625	0.499801	4.19622	313.771	281.881	360.753	30	FALSE	113
111	01138	0.809053	0.534093	17.8689	3.6918	6.192	1.54144	bottom	96.1883	0.775905	0.501889	4.01703	293.493	186.372	234.6	30	FALSE	113
112	01138	0.794589	0.568819	34.6234	3.59073	5.7104	1.44271	bottom	96.1883	0.727119	0.461982	3.95811	245.448	238.105	221.437	30	FALSE	113
113	01138	0.805113	0.343978	0	3.03194	4.7472	0.991931	top	96.1883	0.630999	0.348919	4.78582	295.383	229.813	983.792	30	FALSE	113
114	01138	0.44406	1.27466	19.7018	3.13691	5.2976	0.976489	top	96.1883	0.806894	0.426355	5.42515	280.212	258.805	786.169	30	FALSE	113
115	01138	0.619633	1.25911	41.3076	3.01386	4.816	0.851749	top	96.1883	0.772245	0.362073	5.65425	329.848	300.893	764.944	30	FALSE	113
117	01131	0.388536	1.28036	14.1583	3.31539	5.7104	1.20789	bottom	107.428	0.858772	0.461194	4.72759	227.545	169.184	967.69	30	FALSE	113
118	01131	0.808389	0.496319	16.654	3.32226	5.848	1.39075	bottom	107.428	0.725352	0.406425	4.20493	305.743	217.178	893.808	30	FALSE	113
120	01131	0.732042	0.821844	0	3.00682	5.9168	1.28284	bottom	107.428	0.797869	0.433813	4.61226	195.847	188.07	817.409	30	FALSE	113
121	01131	0.820655	0.563893	23.2945	3.38063	5.2288	1.32439	bottom	107.428	0.635796	0.372282	3.94807	309.224	246.385	719.962	30	FALSE	113
122	01131	0.79687	0.559605	17.7682	3.25428	5.7792	1.13318	bottom	107.428	0.849495	0.498251	5.1	268.3	298.876	697.689	30	FALSE	113
124	01131	0.707726	0.739017	14.6804	2.60085	5.504	1.5594	bottom	107.428	0.648671	0.281628	3.52956	184.637	273.668	623.719	30	FALSE	113
126	01131	0.71043	0.887444	23.008	4.11228	4.9536	1.07178	bottom	107.428	0.848548	0.464379	4.62186	193.4	288.662	572.73	30	FALSE	113
127	01131	0.581762	1.20272	11.9876	4.32614	4.5408	0.867545	bottom	107.428	0.921443	0.437685	5.23408	246.276	204.978	555.935	30	FALSE	113
128	01131	0.787327	0.641248	14.0644	3.17347	6.6048	1.52671	bottom	107.428	0.836115	0.494193	4.32617	269.218	307.107	529.759	30	FALSE	113
129	01131	0.808538	0.542355	20.1338	3.25766	4.6096	1.0285	bottom	107.428	0.664133	0.371182	4.48187	302.848	249.751	531.556	30	FALSE	113
130	01131	0.673995	0.915552	34.4597	3.26774	5.4352	1.14998	bottom	107.428	0.881619	0.466369	4.72634	236.634	328.339	494.74	30	FALSE	113
132	01131	0.814153	0.409209	35.4218	2.81893	5.0224	1.19023	bottom	107.428	0.579184	0.320808	4.21967	177.787	271.736	458.083	30	FALSE	113
133	01131	0.764986	0.771371	34.4846	3.44848	5.848	1.28916	bottom	107.428	0.850694	0.493031	4.5363	224.708	228.903	436.426	30	FALSE	113
134	01131	0.818601	0.370948	34.6475	3.93681	4.6784	0.873267	bottom	107.428	0.803107	0.471309	5.35735	178.735	289.979	406.011	30	FALSE	113
136	01131	0.376984	1.71141	19.0204	3.70993	3.9216	0.670587	bottom	107.428	0.786887	0.302943	5.84801	247.805	232.33	386.326	30	FALSE	113
137	01131	0.843433	0.445673	18.7211	3.3923	6.1232	1.56016	bottom	107.428	0.699224	0.417448	3.92472	280.622	316.759	364.465	30	FALSE	113
138	01131	0.73787	0.606444	13.9109	3.03864	6.3296	1.44536	bottom	107.428	0.8346	0.459458	4.37927	238.902	342.475	342.448	30	FALSE	113
140	01131	0.783492	0.540904	34.9931	3.41457	5.7104	1.43684	bottom	107.428	0.686664	0.437721	3.97427	245.912	261.278	234.208	30	FALSE	113
141	01131	0.802318	0.453347	9.82857	2.9431	5.4352	1.47694	top	107.428	0.719735	0.320108	3.68005	247.299	240.3	1586.06	30	FALSE	113
142	01131	0.811351	0.470423	0	2.79364	5.2976	1.3561	top	107.428	0.585243	0.315875	3.90651	217.186	299.183	1202.04	30	FALSE	113
143	01131	0.724004	0.578018	12.1135	3.13017	5.0912	1.41748	top	107.428	0.811627	0.331666	3.59172	282.123	270.463	1129.17	30	FALSE	113
144	01131	0.825946	0.392967	36.3111	2.92941	5.0224	1.2155	top	107.428	0.600579	0.335062	4.13195	210.616	208.863	1098.6	30	FALSE	113
145	01131	0.674988	1.02187	34.5792	3.06982	5.2976	1.06971	top	107.428	0.78512	0.399117	4.95235	274.926	217.47	1072.42	30	FALSE	113
146	01131	0.391068	0.789957	12.0528	3.2199	4.5408	1.12535	top	107.428	0.753942	0.293375	4.03502	296.724	252.065	1031.6	30	FALSE	113
147	01131	0.522154	1.00952	37.2257	3.10299	6.1232	1.49707	top	107.428	0.68597	0.378893	4.09012	208.523	307.29	996.359	30	FALSE	113
148	01131	0.646606	0.821118	18.9621	2.8827	6.192	1.31942	top	107.428	0.835357	0.436079	4.69299	260.248	305.143	967.243	30	FALSE	113
149	01131	0.537193	1.55408	13.0873	2.89757	5.2288	1.15051	top	107.428	0.763157	0.410114	4.54477	298.278	294.904	937.134	30	FALSE	113
150	01137	0.766465	0.682868	34.9439	3.18251	5.9856	1.36084	bottom	96.8314	0.711341	0.412449	4.39845	175.928	216.988	1006.21	30	FALSE	113
151	01137	0.725507	0.750828	35.2727	3.15632	6.1232	1.20212	bottom	96.8314	0.874992	0.485785	5.09368	215.526	170.897	971.309	30	FALSE	113
152	01137	0.697861	0.739357	18.2396	3.6077	4.128	0.956682	bottom	96.8314	0.716201	0.308987	4.31491	198.88	257.288	929.807	30	FALSE	113
153	01137	0.80915	0.575277	0	3.1028	5.504	1.34376	bottom	96.8314	0.669498	0.366004	4.09598	260.43	281.677	914.077	30	FALSE	113
158	01137	0.724054	0.884626	0	3.29558	5.504	1.20888	bottom	96.8314	0.780702	0.437714	4.55298	176.894	234.019	813.978	30	FALSE	113
159	01137	0.809679	0.632049	23.1507	3.09364	5.9856	1.51814	bottom	96.8314	0.674547	0.358624	3.94273	301.326	251.641	734.655	30	FALSE	113
161	01137	0.673155	1.03396	17.278	3.56798	5.0912	1.03987	bottom	96.8314	0.834285	0.447057	4.89599	244.764	315.116	657.092	30	FALSE	113
164	01137	0.717088	0.777077	23.1974	2.91992	5.7104	1.1049	bottom	96.8314	0.789412	0.442153	5.16826	181.184	284.461	620.745	30	FALSE	113
168	01137	0.801539	0.392187	17.3356	4.11625	4.4032	0.723431	bottom	96.8314	0.838134	0.494177	6.08655	193.891	293.974	563.423	30	FALSE	113
170	01137	0.779047	0.570482	35.5821	2.84543	5.16	1.22151	bottom	96.8314	0.632514	0.343022	4.22428	309.087	272.511	537.655	30	FALSE	113
171	01137	0.695664	0.886413	22.9984	3.76592	4.8848	0.969418	bottom	96.8314	0.824123	0.463832	5.0389	235.573	326.358	481.306	30	FALSE	113
172	01137	0.783352	0.515488	23.7769	4.32481	4.6096	0.830964	bottom	96.8314	0.97086	0.502706	5.54729	308.57	260.02	484.567	30	FALSE	113
173	01137	0.821179	0.365155	25.4815	2.76053	5.6416	1.36075	bottom	96.8314	0.605691	0.343966	4.14596	236.727	212.336	461.813	30	FALSE	113
174	01137	0.756954	0.745708	34.7018	3.27191	6.192	1.46564	bottom	96.8314	0.847475	0.478383	4.22477	201.334	253.207	436.104	30	FALSE	113
176	01137	0.623227	1.11249	0	4.20438	4.7472	0.927007	bottom	96.8314	0.855175	0.473436	5.121	186.549	267.391	389.073	30	FALSE	113
178	01137	0.765072	0.584866	14.0806	3.12723	6.2608	1.45612	bottom	96.8314	0.83927	0.480812	4.29965	288.396	298.035	327.417	30	FALSE	113
179	01137	0.792201	0.522249	11.6908	3.36425	5.9856	1.5073	bottom	96.8314	0.736397	0.474641	3.97108	204.852	255.113	216.229	30	FALSE	113
180	01137	0.832637	0.414288	27.8476	2.76593	5.0912	1.43168	top	96.8314	0.540811	0.270188	3.55609	305.131	278.729	1096.26	30	FALSE	113
181	01137	0.767847	0.653183	36.4589	3.36648	5.0912	0.991748	top	96.8314	0.811943	0.438417	5.13356	249.084	316.261	1058.02	30	FALSE	113
182	01137	0.764825	0.623155	14.2136	2.88311	6.1232	1.57434	top	96.8314	0.663123	0.385797	3.88939	211.028	228.825	1008.23	30	FALSE	113
183	01137	0.708721	0.912662	8.20921	3.10958	5.5728	1.17311	top	96.8314	0.750976	0.399537	4.75043	307.128	269.109	898.328	30	FALSE	113
184	01133	0.794204	0.561842	14.0014	2.86966	5.16	1.19259	bottom	96.8271	0.663439	0.32653	4.32673	190.484	212.767	935.807	30	FALSE	113
185	01133	0.784907	0.504569	12.3267	2.89209	5.9856	1.52776	bottom	96.8271	0.780071	0.384306	3.91788	252.495	196.187	922.967	30	FALSE	113
186	01133	0.736159	0.389906	8.07229	3.58198	4.0592	0.900114	bottom	96.8271	0.769531	0.272344	4.50965	191.381	243.711	883.081	30	FALSE	113
187	01133	0.315473	1.07753	29.4638	4.08496	4.4032	0.944972	bottom	96.8271	0.809671	0.361728	4.65961	269.089	208.747	868.393	30	FALSE	113
188	01133	0.419643	1.84433	18.4762	3.1299	5.9856	1.214	bottom	96.8271	0.960573	0.488963	4.9305	288.532	258.384	783.496	30	FALSE	113
189	01133	0.401669	1.2285	12.3633	4.06508	5.2288	1.19031	bottom	96.8271	0.980011	0.447135	4.39281	210.259	298.253	777.452	30	FALSE	113
190	01133	0.80416	0.553055	12.3893	3.06768	5.2976	1.38767	bottom	96.8271	0.670192	0.320841	3.81762	200.478	219.676	745.165	30	FALSE	113
191	01133	0.457682	0.887726	16.2235	2.98473	5.848	1.18572	bottom	96.8271	0.905286	0.397534	4.93201	258.951	207.452	724.476	30	FALSE	113
193	01133	0.648108	1.15742	8.61481	4.30021	4.816	0.882447	bottom	96.8271	0.990677	0.496427	5.45755	286.176	213.501	677.977	30	FALSE	113
194	01133	0.843476	0.382112	0	2.87388	5.0912	1.41757	bottom	96.8271	0.524465	0.270758	3.59149	283.62	314.009	672.221	30	FALSE	113
195	01133	0.445355	1.43787	18.9695	3.21211	4.8848	0.984258	bottom	96.8271	0.69184	0.321258	4.96293	206.131	252.356	674.782	30	FALSE	113
196	01133	0.764576	0.725417	23.0492	3.12837	5.5728	1.22399	bottom	96.8271	0.788402	0.417051	4.55299	230.155	323.599	642.637	30	FALSE	113
197	01133	0.811179	0.534388	18.0644	3.69631	4.9536	1.1481	bottom	96.8271	0.744475	0.381303	4.31461	294.984	287.589	617.755	30	FALSE	113
198	01133	0.763778	0.673336	14.4869	2.94663	5.3664	1.18043	bottom	96.8271	0.7393	0.366919	4.54615	293.514	212.868	553.637	30	FALSE	113
199	01133	0.746698	0.76245	24.2792	3.21616	6.2608	1.44689	bottom	96.8271	0.86319	0.461295	4.32707	231.615	228.433	539.68	30	FALSE	113
200	01133	0.283253	1.76198	22.2606	3.65019	4.9536	0.922803	bottom	96.8271	0.994654	0.396778	5.368	212.038	253.755	497.946	30	FALSE	113
201	01133	0.785018	0.608297	24.3766	4.27325	4.4032	0.793732	bottom	96.8271	1.06136	0.463311	5.54747	302.949	220.237	500.527	30	FALSE	113
202	01133	0.779235	0.6344	0	3.04565	6.7424	1.64088	bottom	96.8271	0.834663	0.442736	4.10903	288.058	313.485	459.967	30	FALSE	113
203	01133	0.76781	0.668194	39.56	3.14613	4.6784	1.08034	bottom	96.8271	0.702442	0.338098	4.33047	227.038	322.502	464.36	30	FALSE	113
204	01133	0.351418	1.17672	15.9592	3.28605	5.504	1.09613	bottom	96.8271	0.932425	0.41441	5.02132	319.099	290.323	424.568	30	FALSE	113
205	01133	0.795266	0.452749	10.1244	3.95821	4.3344	0.747882	bottom	96.8271	0.838387	0.460422	5.79557	224.834	313.815	410.833	30	FALSE	113
206	01133	0.798211	0.581911	17.7931	3.26697	6.3296	1.51294	bottom	96.8271	0.743718	0.424134	4.18365	255.545	228.697	358.406	30	FALSE	113
207	01133	0.733449	0.680989	34.5546	3.15333	5.7104	1.25453	bottom	96.8271	0.813016	0.442345	4.55182	300.37	221.152	329.663	30	FALSE	113
208	01133	0.807019	0.519092	25.4639	3.83237	4.2656	0.850761	bottom	96.8271	0.722765	0.421591	5.01386	221.393	256.716	317.747	30	FALSE	113
209	01133	0.795221	0.48967	16.4833	3.29543	6.3296	1.62813	bottom	96.8271	0.733999	0.429846	3.88764	313.196	299.207	231.558	30	FALSE	113
210	01133	0.813196	0.438303	28.0296	3.14895	5.7792	1.43655	bottom	96.8271	0.688495	0.412977	4.02297	256.297	309.673	228.477	30	FALSE	113
211	01133	0.682558	0.865493	14.1059	2.88986	5.0224	1.12749	top	96.8271	0.684203	0.34067	4.45451	291.127	260.601	1101.54	30	FALSE	113
212	01133	0.784681	0.492923	25.1857	3.08538	4.6784	0.928172	top	96.8271	0.698466	0.361851	5.04044	183.861	276.006	1005.47	30	FALSE	113
213	01133	0.607529	0.938911	9.00078	2.88143	5.2976	1.30035	top	96.8271	0.745611	0.359207	4.07398	254.668	218.766	968.411	30	FALSE	113
214	01133	0.805384	0.534347	18.2361	2.85124	5.2288	1.37037	top	96.8271	0.580888	0.306466	3.81561	296.402	279.904	958.397	30	FALSE	113
215	01133	0.418144	1.23742	34.4543	3.25736	5.0224	1.17743	top	96.8271	0.71759	0.319698	4.26557	246.616	314.887	923.194	30	FALSE	113
216	01133	0.793679	0.519533	19.4933	2.91351	5.504	1.31683	top	96.8271	0.662997	0.316933	4.17974	196.308	253.158	861.172	30	FALSE	113
217	01133	0.695768	0.815645	14.1391	3.25677	5.7104	1.13593	top	96.8271	0.956534	0.415481	5.02707	237.959	228.46	819.025	30	FALSE	113
218	01133	0.695952	0.833887	22.9649	3.19193	4.6096	0.851601	top	96.8271	0.791747	0.385351	5.41286	204.184	298.732	822.405	30	FALSE	113
219	01133	0.764575	0.696586	17.7184	2.94168	5.7792	1.45028	top	96.8271	0.658895	0.341012	3.98489	321.756	276.995	779.932	30	FALSE	113
220	01133	0.743998	0.692481	17.5033	3.41178	4.4032	1.0058	top	96.8271	0.694364	0.330096	4.3778	272.631	211.603	784.495	30	FALSE	113
221	01133	0.623909	1.09546	12.167	3.28063	4.8848	1.07145	top	96.8271	0.799257	0.401198	4.55905	278.719	317.255	744.043	30	FALSE	113
222	01133	0.735789	0.742154	24.4881	3.11608	5.3664	1.05739	top	96.8271	0.785372	0.404793	5.07516	228.49	266.865	662.24	30	FALSE	113
223	01133	0.362328	1.2683	6.65699	2.94583	5.6416	1.10463	top	96.8271	1.02981	0.426586	5.10721	294.959	224.122	610.611	30	FALSE	113
225	01135	0.27261	1.47472	20.0933	3.8259	5.0224	0.985995	bottom	124.211	1.04527	0.400178	5.09374	225.207	266.313	906.694	30	FALSE	113
226	01135	0.412813	1.62844	12.3627	3.5113	5.4352	1.20172	bottom	124.211	0.904718	0.468056	4.52286	315.467	236.067	904.379	30	FALSE	113
228	01135	0.738539	0.668536	11.6152	3.52136	4.6784	0.891414	bottom	124.211	0.829677	0.432389	5.24829	339.572	279.287	836.591	30	FALSE	113
232	01135	0.757117	0.684015	14.729	3.02049	5.2976	1.30413	bottom	124.211	0.690451	0.328224	4.06217	236.61	217.543	782.13	30	FALSE	113
233	01135	0.757471	0.736276	23.8989	3.62045	4.6784	0.970404	bottom	124.211	0.784804	0.42189	4.82108	307.825	223.044	753.96	30	FALSE	113
234	01135	0.630445	1.06313	12.1795	3.56825	5.2288	1.16481	bottom	124.211	0.957733	0.450633	4.48897	221.916	248.415	719.283	30	FALSE	113
236	01135	0.795963	0.546812	34.4307	4.17483	4.3344	0.782955	bottom	124.211	0.906738	0.453942	5.53595	316.88	233.667	705.278	30	FALSE	113
237	01135	0.454054	1.07079	30.6301	3.0385	5.2976	1.14024	bottom	124.211	0.730843	0.364209	4.64602	263.489	326.518	693.402	30	FALSE	113
238	01135	0.76229	0.636148	7.87586	3.78851	4.4032	0.993436	bottom	124.211	0.793388	0.315907	4.43229	237.894	302.068	645.852	30	FALSE	113
239	01135	0.745386	0.766867	19.7236	4.26207	4.8848	1.03091	bottom	124.211	0.941387	0.474843	4.73836	315.765	279.299	626.678	30	FALSE	113
240	01135	0.808861	0.492011	24.4622	2.7188	5.16	1.32798	bottom	124.211	0.564352	0.265895	3.8856	275.807	203.985	615.898	30	FALSE	113
241	01135	0.730727	0.804726	34.9556	3.22325	4.816	0.966552	bottom	124.211	0.754889	0.387458	4.98266	312.597	223.989	579.026	30	FALSE	113
242	01135	0.7588	0.728539	17.3103	3.29679	5.848	1.21574	bottom	124.211	0.87272	0.47552	4.81022	239.265	218.314	573.513	30	FALSE	113
245	01135	0.773763	0.613348	17.4716	2.91087	5.2288	1.28682	bottom	124.211	0.658327	0.314429	4.06336	212.061	310.346	517.943	30	FALSE	113
246	01135	0.731876	0.701811	14.0116	4.03584	3.8528	0.630824	bottom	124.211	0.857005	0.412537	6.10757	308.822	233.349	525.763	30	FALSE	113
247	01135	0.819044	0.547291	35.36	3.29285	5.9168	1.41591	bottom	124.211	0.776663	0.436919	4.1788	269.126	314.477	500.691	30	FALSE	113
248	01135	0.674548	1.02113	22.8832	4.07331	4.816	1.03628	bottom	124.211	0.945678	0.411029	4.64741	296.249	302.385	458.326	30	FALSE	113
249	01135	0.800396	0.532508	32.6205	4.06213	4.3344	0.867362	bottom	124.211	0.888372	0.406721	4.99722	199.934	297.838	462.782	30	FALSE	113
250	01135	0.79066	0.643218	11.7943	3.16913	6.3984	1.46447	bottom	124.211	0.794397	0.458989	4.36909	237.556	222.798	417.961	30	FALSE	113
251	01135	0.780069	0.540317	34.7739	3.19541	4.5408	1.10787	bottom	124.211	0.609667	0.317741	4.09867	298.395	230.47	422.537	30	FALSE	113
252	01135	0.75762	0.720254	12.4807	3.85406	4.6096	0.953711	bottom	124.211	0.927123	0.274144	4.83333	208.351	236.824	374.588	30	FALSE	113
253	01135	0.807911	0.471923	14.4258	2.83317	5.16	1.3763	bottom	124.211	0.558546	0.288884	3.74918	197.663	317.38	361.743	30	FALSE	113
254	01135	0.774863	0.47439	18.3652	4.14001	4.1968	0.669337	bottom	124.211	1.09494	0.428612	6.27009	297.75	240.157	368.896	30	FALSE	113
255	01135	0.788163	0.501469	11.8875	3.02579	6.3296	1.57473	bottom	124.211	0.739994	0.440788	4.01948	256.325	322.828	341.698	30	FALSE	113
256	01135	0.811909	0.590377	17.382	4.06778	4.7472	1.09013	bottom	124.211	0.845014	0.441808	4.35469	187.462	315.473	309.642	30	FALSE	113
257	01135	0.34916	1.30757	24.2748	4.35154	4.9536	1.07801	bottom	124.211	0.966379	0.411931	4.59515	279.518	319.944	295.335	30	FALSE	113
258	01135	0.842844	0.306631	51.6	2.96021	5.848	1.56544	bottom	124.211	0.592185	0.340706	3.7357	240.377	248.159	240.756	30	FALSE	113
259	01135	0.808934	0.447327	18.6743	3.54273	5.9168	1.45365	bottom	124.211	0.751796	0.472061	4.07032	188.351	251.815	218.78	30	FALSE	113
260	01135	0.808198	0.519895	23.6731	3.63919	5.0224	1.22232	bottom	124.211	0.690893	0.411062	4.10891	267.711	254.87	200.345	30	FALSE	113
261	01135	0.862914	0.260237	0	3.2025	5.504	1.59609	bottom	124.211	0.564983	0.339745	3.44842	181.126	332.832	106.602	30	FALSE	113
262	01135	0.865041	0.321812	43	3.03311	5.504	1.53499	bottom	124.211	0.535762	0.331822	3.58569	236.669	334.347	101.879	30	FALSE	113
263	01135	0.549573	0.973204	17.3595	3.67583	4.816	1.14581	top	124.211	0.834853	0.361871	4.20314	259.884	293.876	1279.07	30	FALSE	113
264	01135	0.697965	0.910361	11.6415	3.42972	4.6096	0.913324	top	124.211	0.788907	0.402562	5.04706	268.587	230.706	1227.36	30	FALSE	113
265	01135	0.798029	0.559831	22.0994	3.06921	5.504	1.40516	top	124.211	0.653341	0.314305	3.91699	238.587	314.065	1172.21	30	FALSE	113
266	01135	0.742166	0.682409	14.1462	3.55012	4.472	0.787143	top	124.211	0.772434	0.415507	5.68131	273.681	282.804	1127.98	30	FALSE	113
267	01135	0.361478	1.10731	20.1355	2.74005	4.8848	1.12191	top	124.211	0.778935	0.315663	4.35399	171.493	287.929	1104.09	30	FALSE	113
268	01135	0.795175	0.604343	35.5862	3.12275	5.7792	1.36108	top	124.211	0.730717	0.380254	4.24605	201.759	205.845	1074.94	30	FALSE	113
270	01135	0.331813	1.52629	16.3006	3.7486	5.7792	1.22957	top	124.211	1.02804	0.471664	4.70018	147.329	248.747	1014.44	30	FALSE	113
271	01135	0.795966	0.46045	10.2986	3.54331	4.1968	0.765896	top	124.211	0.74599	0.36742	5.47959	249.46	230.931	1031.28	30	FALSE	113
272	01135	0.7839	0.522324	17.6986	2.81621	4.9536	1.17322	top	124.211	0.615158	0.305545	4.22223	229.726	301.975	972.142	30	FALSE	113
273	01135	0.720321	0.906029	34.5038	3.26565	5.6416	1.25466	top	124.211	0.799068	0.429927	4.49652	161.787	308.125	959.211	30	FALSE	113
274	01135	0.638656	1.04963	10.4409	4.19338	5.2288	1.06063	top	124.211	1.04969	0.500531	4.9299	135.487	292.533	913.276	30	FALSE	113
279	01130	0.746471	0.848184	23.3503	3.15183	5.504	1.24786	bottom	93.0976	0.741888	0.397094	4.41076	234.926	195.4	791.793	30	FALSE	113
280	01130	0.401737	1.1507	16.0384	2.97176	5.4352	1.10003	bottom	93.0976	0.765303	0.345051	4.94096	305.402	191.012	766.245	30	FALSE	113
281	01130	0.466252	1.46	9.80818	3.59276	5.2976	1.05974	bottom	93.0976	0.885784	0.461888	4.99895	222.941	216.994	731.011	30	FALSE	113
282	01130	0.723612	0.645362	19.5954	4.39516	4.472	0.683175	bottom	93.0976	1.03845	0.499977	6.54591	321.857	203.524	722.47	30	FALSE	113
283	01130	0.719553	0.856249	0	3.1557	6.2608	1.40395	bottom	93.0976	0.861739	0.46998	4.45942	250.049	281.591	672.365	30	FALSE	113
284	01130	0.752728	0.694138	17.4654	3.10528	5.16	1.07363	bottom	93.0976	0.785435	0.416523	4.80611	316.205	274.456	674.617	30	FALSE	113
285	01130	0.7645	0.468027	54.3355	3.69532	3.784	0.617215	bottom	93.0976	0.749651	0.405083	6.13076	254.138	393.822	678.785	30	FALSE	113
286	01130	0.5577	0.999461	24.1629	2.81572	4.0592	0.612036	bottom	93.0976	0.85183	0.379574	6.63229	330.616	425.726	666.117	30	FALSE	113
289	01130	0.486967	0.953518	12.3487	2.85179	5.2288	1.29848	bottom	93.0976	0.627654	0.280238	4.02687	272.636	181.168	610.316	30	FALSE	113
290	01130	0.784578	0.515797	23.0837	4.19428	4.0592	0.642841	bottom	93.0976	0.979633	0.458664	6.31447	320.362	262.759	622.939	30	FALSE	113
291	01130	0.715049	0.828064	19.5784	2.98621	5.6416	1.22772	bottom	93.0976	0.765366	0.410026	4.5952	221.303	204.246	587.225	30	FALSE	113
293	01130	0.322944	1.776	8.78729	3.51554	4.8848	0.913995	bottom	93.0976	0.846465	0.315256	5.34445	289.193	212.894	535.786	30	FALSE	113
295	01130	0.779041	0.510649	15.8645	2.90007	5.7792	1.34604	bottom	93.0976	0.700486	0.376734	4.2935	210.035	286.749	502.921	30	FALSE	113
296	01130	0.819586	0.563744	23.4169	3.43842	5.5728	1.23312	bottom	93.0976	0.847223	0.470563	4.51926	267.042	291.472	481.613	30	FALSE	113
297	01130	0.783502	0.604121	30.9272	4.08584	4.6784	0.887982	bottom	93.0976	0.934886	0.460855	5.26858	192.901	272.451	452.339	30	FALSE	113
298	01130	0.367097	1.04657	16.6424	4.5044	4.6096	0.868522	bottom	93.0976	0.946309	0.435754	5.30741	290.193	278.195	436.937	30	FALSE	113
299	01130	0.803771	0.399255	25.8	2.67362	5.16	1.33762	bottom	93.0976	0.565425	0.292437	3.8576	199.733	203.491	401.828	30	FALSE	113
300	01130	0.770916	0.667484	10.618	3.12669	5.7792	1.38001	bottom	93.0976	0.745359	0.411342	4.1878	254.23	201.379	381.39	30	FALSE	113
301	01130	0.762785	0.805901	17.3542	4.05395	4.816	1.04539	bottom	93.0976	0.866409	0.436183	4.60691	185.413	208.369	351.789	30	FALSE	113
302	01130	0.344606	1.23858	49.3468	4.07966	4.7472	1.02562	bottom	93.0976	0.903835	0.419607	4.6286	279.537	201.456	339.926	30	FALSE	113
303	01130	0.808774	0.499533	10.8006	3.55003	5.9856	1.54325	bottom	93.0976	0.77174	0.455182	3.87858	191.736	267.964	249.213	30	FALSE	113
304	01130	0.797319	0.600353	23.8403	3.40397	5.3664	1.33766	bottom	93.0976	0.708438	0.426622	4.01178	259.495	270.731	234.883	30	FALSE	113
305	01130	0.842133	0.425817	0	3.02201	5.7104	1.55428	top	93.0976	0.614716	0.332272	3.67398	277.05	302.877	905.843	30	FALSE	113
306	01130	0.753674	0.604092	17.4004	3.27018	4.6784	0.874493	top	93.0976	0.788844	0.394642	5.34984	303.082	252.871	862.418	30	FALSE	113
307	01130	0.802671	0.49765	34.9831	3.04196	5.2288	1.14001	top	93.0976	0.676882	0.37364	4.58662	189.119	235.225	805.153	30	FALSE	113
308	01130	0.788506	0.477111	18.4276	3.52134	4.7472	0.845358	top	93.0976	0.814025	0.429468	5.61561	252.161	211.918	770.563	30	FALSE	113
309	01130	0.738859	0.870459	34.5194	3.07821	5.848	1.36713	top	93.0976	0.755646	0.415022	4.27757	269.308	317.543	712.396	30	FALSE	113
310	01130	0.739567	0.773759	0	3.17038	5.3664	0.983876	top	93.0976	0.781144	0.446621	5.45434	187.425	235.241	599.042	30	FALSE	113
311	01130	0.801673	0.50332	35.9241	2.95075	5.2288	1.17645	top	93.0976	0.639204	0.349297	4.44456	255.115	333.553	526.856	30	FALSE	113
312	01130	0.729964	0.827089	23.0948	3.33454	5.2976	1.02469	top	93.0976	0.802539	0.456931	5.16994	281.773	281.135	496.737	30	FALSE	113
313	01130	0.540298	1.07014	10.7717	3.41317	5.0912	0.917955	top	93.0976	0.884901	0.469746	5.54624	219.38	331.077	477.319	30	FALSE	113
314	01136	0.776138	0.693021	34.6752	3.22463	5.9168	1.42	bottom	98.5817	0.731348	0.420978	4.16676	191.656	281.223	890.701	30	FALSE	113
315	01136	0.693467	0.903741	34.5901	3.33789	5.7792	1.32174	bottom	98.5817	0.886352	0.464395	4.3724	260.1	294.428	868.2	30	FALSE	113
316	01136	0.573675	1.08597	9.42688	4.24017	4.5408	1.0019	bottom	98.5817	0.919802	0.416579	4.53219	284.03	278.062	822.632	30	FALSE	113
317	01136	0.77503	0.599263	33.2282	3.01592	5.504	1.23272	bottom	98.5817	0.735703	0.372937	4.46492	240.713	188.738	792.967	30	FALSE	113
318	01136	0.827863	0.540902	35.239	3.13564	5.7792	1.50479	bottom	98.5817	0.648923	0.359536	3.84054	227.914	313.299	726.801	30	FALSE	113
319	01136	0.742621	0.829746	17.4372	3.40092	5.504	1.14204	bottom	98.5817	0.838576	0.465529	4.81945	281.268	300.129	691.158	30	FALSE	113
320	01136	0.826685	0.336831	28.3294	3.01102	5.7792	1.52598	bottom	98.5817	0.610551	0.34323	3.7872	216.878	208.104	640.607	30	FALSE	113
321	01136	0.29089	1.37096	25.9546	3.42594	5.848	1.12717	bottom	98.5817	1.11633	0.497479	5.18822	278.875	218.509	574.898	30	FALSE	113
322	01136	0.807456	0.564018	0	3.01959	5.6416	1.33469	bottom	98.5817	0.698025	0.393349	4.22689	304.392	289.37	541.405	30	FALSE	113
323	01136	0.772627	0.756956	17.3258	3.37553	6.2608	1.42545	bottom	98.5817	0.877454	0.504872	4.39216	243.203	308.368	522.543	30	FALSE	113
324	01136	0.759805	0.622882	11.0476	4.30971	4.6096	0.862689	bottom	98.5817	0.922958	0.492311	5.3433	312.478	280.265	485.804	30	FALSE	113
325	01136	0.589563	1.05268	33.0004	4.0499	5.0224	0.96023	bottom	98.5817	1.01611	0.476412	5.23042	212.102	293.76	480.095	30	FALSE	113
326	01136	0.774155	0.493691	26.9509	2.79633	5.5728	1.27458	bottom	98.5817	0.672275	0.376382	4.37227	298.026	211.625	461.584	30	FALSE	113
327	01136	0.767129	0.794584	17.6073	3.35018	6.2608	1.44124	bottom	98.5817	0.886984	0.503872	4.34403	236.69	208.783	439.557	30	FALSE	113
329	01136	0.255368	1.54239	18.2788	4.21953	5.0912	0.943531	bottom	98.5817	1.07998	0.42174	5.3959	212.164	228.5	395.198	30	FALSE	113
330	01136	0.794964	0.538316	14.792	3.61084	6.4672	1.61513	bottom	98.5817	0.735829	0.458677	4.00413	245.648	305.104	358.101	30	FALSE	113
331	01136	0.770381	0.50095	12.7562	3.05894	6.1232	1.32973	bottom	98.5817	0.850126	0.447474	4.60486	293.856	297.131	330.547	30	FALSE	113
334	01136	0.779855	0.61574	17.5699	3.33907	6.192	1.49076	bottom	98.5817	0.772182	0.499026	4.15359	234.864	230.517	224.692	30	FALSE	113
336	01139	0.778903	0.586275	0	3.03441	5.6416	1.32045	bottom	89.4068	0.716643	0.401022	4.27247	283.511	281.731	773.612	30	FALSE	113
337	01139	0.809442	0.476593	15.4279	3.08908	5.9168	1.44404	bottom	89.4068	0.655865	0.367557	4.09739	190.964	231.321	684.057	30	FALSE	113
338	01139	0.688153	0.868888	17.5101	3.33419	5.16	0.942687	bottom	89.4068	0.851009	0.485635	5.47372	190.34	278.759	639.135	30	FALSE	113
339	01139	0.401444	1.44896	15.791	3.06578	4.5408	0.928406	bottom	89.4068	0.745611	0.284445	4.89096	227.946	212.824	636.717	30	FALSE	113
340	01139	0.750826	0.637864	0	3.06089	6.3984	1.44716	bottom	89.4068	0.793072	0.471423	4.42136	307.138	282.26	590.356	30	FALSE	113
341	01139	0.699365	0.844951	30.7708	3.43331	4.9536	0.987609	bottom	89.4068	0.913428	0.395417	5.01575	260.623	200.275	605.624	30	FALSE	113
343	01139	0.826478	0.281234	20.3943	3.11686	4.9536	1.0448	bottom	89.4068	0.632135	0.372194	4.7412	279.922	203.073	493.336	30	FALSE	113
346	01139	0.299263	1.48649	10.8241	4.7466	4.472	0.707179	bottom	89.4068	1.04495	0.470107	6.32372	212.937	261.446	430.208	30	FALSE	113
347	01139	0.788696	0.551715	42.1425	3.29386	6.0544	1.50668	bottom	89.4068	0.751418	0.449887	4.01838	287.095	317.341	409.831	30	FALSE	113
350	01139	0.801798	0.464771	18.2441	3.27074	5.848	1.28106	bottom	89.4068	0.757035	0.464959	4.56497	240.817	253.514	319.368	30	FALSE	113
352	01139	0.757086	0.749092	0	4.00173	4.6784	0.887023	bottom	89.4068	0.822293	0.478155	5.27427	226.242	277.319	275.906	30	FALSE	113
353	01139	0.842403	0.459034	14.7429	2.88256	5.16	1.44915	bottom	89.4068	0.536646	0.285715	3.5607	291.362	333.96	215.311	30	FALSE	113
355	0113A	0.795113	0.676855	16.8982	3.49527	5.2976	1.48369	bottom	108.61	0.639456	0.334274	3.57057	304.427	181.788	1059.2	30	FALSE	113
356	0113A	0.756618	0.636666	39.8057	3.10349	6.2608	1.38899	bottom	108.61	0.790989	0.441687	4.50744	236.187	282.353	962.209	30	FALSE	113
357	0113A	0.766199	0.715647	23.1399	3.23963	5.7792	1.18692	bottom	108.61	0.812006	0.475041	4.86908	290.206	167.696	855.928	30	FALSE	113
359	0113A	0.845334	0.474848	24.173	3.0596	5.5728	1.49708	bottom	108.61	0.550278	0.318115	3.72244	228.173	266.173	791.467	30	FALSE	113
360	0113A	0.827729	0.577982	24.7105	3.54749	5.7104	1.34494	bottom	108.61	0.743466	0.450812	4.24583	276.907	287.152	762.541	30	FALSE	113
362	0113A	0.323997	1.75675	9.22519	3.32373	5.0912	0.922402	bottom	108.61	1.10094	0.42683	5.5195	297.433	272.831	694.663	30	FALSE	113
363	0113A	0.365397	1.37719	14.2765	4.62844	4.5408	0.785499	bottom	108.61	1.06029	0.484003	5.78078	213.887	216.755	690.694	30	FALSE	113
364	0113A	0.815298	0.475179	37.3153	3.09307	5.4352	1.2988	bottom	108.61	0.656686	0.352935	4.18477	275.255	162.341	673.517	30	FALSE	113
367	0113A	0.868635	0.29732	0	3.02319	5.3664	1.60805	bottom	108.61	0.479277	0.277225	3.33721	226.547	263.895	599.278	30	FALSE	113
369	0113A	0.80335	0.391105	22.9864	3.96965	4.816	0.890582	bottom	108.61	0.837314	0.457723	5.4077	324.903	231.341	597.461	30	FALSE	113
370	0113A	0.7757	0.639385	18.1797	3.36428	5.2976	1.10775	bottom	108.61	0.75085	0.452727	4.78231	198.389	227.557	559.264	30	FALSE	113
372	0113A	0.805892	0.407526	11.7735	4.326	4.1968	0.70585	bottom	108.61	0.883007	0.473967	5.94574	206.329	220.168	504.576	30	FALSE	113
375	0113A	0.792493	0.60418	10.2148	3.73938	6.4672	1.70195	bottom	108.61	0.736713	0.464907	3.79987	251.749	275.673	382.571	30	FALSE	113
376	0113A	0.362857	1.01017	16.4856	3.44905	5.9856	1.2194	bottom	108.61	0.998062	0.485912	4.90864	210.8	244.116	334.457	30	FALSE	113
377	0113A	0.811074	0.533697	22.9821	4.16166	4.6096	0.845435	bottom	108.61	0.901247	0.504357	5.45234	304.597	268.139	322.127	30	FALSE	113
378	0113A	0.809482	0.486911	17.0263	3.24934	6.2608	1.51982	bottom	108.61	0.717842	0.474289	4.11944	254.364	179.816	224.915	30	FALSE	113
379	0113A	0.78766	0.403288	10.5064	3.03423	4.9536	1.25137	top	108.61	0.63933	0.333037	3.95855	193.233	278.254	1684.05	30	FALSE	113
380	0113A	0.375898	1.03925	11.0956	3.48348	5.16	1.19635	top	108.61	0.804748	0.408037	4.31311	280.82	270.681	1557.35	30	FALSE	113
381	0113A	0.826086	0.510315	18.92	2.92358	5.0912	1.388	top	108.61	0.614653	0.310648	3.66801	219.68	196.617	1515.18	30	FALSE	113

## Sheet: 115
	Stalk	circularity	crease_depth	crease_volume	depth	length	ratio	source	spike_height	surface_area	volume	width	x	y	z	temperature	Drought	Treatment
0	0115B	0.862958	0.319812	57.0057	3.28466	4.9536	1.38025	bottom	101.741	0.52699	0.29642	3.58892	235.434	143.106	910.88	35	FALSE	115
1	0115B	0.85997	0.347932	0	2.72169	5.16	1.43323	bottom	101.741	0.503133	0.277779	3.60026	275.638	282.282	832.22	35	FALSE	115
2	0115B	0.764042	0.682005	34.4642	3.22919	6.0544	1.38618	bottom	101.741	0.811059	0.478269	4.36769	227.974	269.15	802.038	35	FALSE	115
4	0115B	0.847433	0.321591	34.8247	2.86313	5.0224	1.42166	bottom	101.741	0.48969	0.270758	3.53276	255.649	301.962	634.99	35	FALSE	115
5	0115B	0.812141	0.452762	19.1635	2.992	4.7472	1.14823	bottom	101.741	0.620775	0.301601	4.13437	221.222	279.546	595.628	35	FALSE	115
6	0115B	0.786627	0.453444	20.5157	2.98846	4.3344	1.10273	bottom	101.741	0.593068	0.248033	3.93062	282.257	296.702	582.847	35	FALSE	115
7	0115B	0.805763	0.583005	12.7771	3.32776	5.6416	1.4979	bottom	101.741	0.597297	0.348939	3.76633	243.283	207.786	549.3	35	FALSE	115
8	0115B	0.767674	0.556406	17.7375	3.19005	5.7792	1.20868	bottom	101.741	0.769152	0.437362	4.78142	287.903	222.497	497.077	35	FALSE	115
9	0115B	0.810776	0.39592	39.8841	3.45293	4.1968	0.830535	bottom	101.741	0.681868	0.3544	5.05313	216.834	226.976	497.262	35	FALSE	115
10	0115B	0.716047	0.664518	25.9246	2.81373	5.0912	1.43477	bottom	101.741	0.503638	0.26953	3.54844	291.199	331.215	479.401	35	FALSE	115
11	0115B	0.649378	0.947196	18.0341	3.73079	5.0912	0.888414	bottom	101.741	0.942081	0.499456	5.73066	322.965	240.535	464.31	35	FALSE	115
12	0115B	0.721857	0.841662	34.572	3.2473	5.9856	1.44372	bottom	101.741	0.791179	0.441993	4.14595	235.806	320.182	449.555	35	FALSE	115
13	0115B	0.769163	0.477686	15.0939	3.60059	4.128	0.9728	bottom	101.741	0.691966	0.330725	4.24342	296.742	322.053	409.957	35	FALSE	115
15	0115B	0.805574	0.575427	16.8671	3.38897	5.2976	1.35723	bottom	101.741	0.579878	0.328126	3.90325	236.959	225.593	377.147	35	FALSE	115
17	0115B	0.777836	0.254359	18.8918	3.49795	4.2656	0.730174	bottom	101.741	0.692029	0.408981	5.84189	215.42	247.716	323.581	35	FALSE	115
18	0115B	0.725732	0.772301	17.4253	3.41183	5.6416	1.08562	bottom	101.741	0.932046	0.495369	5.19668	327.744	254.32	300.704	35	FALSE	115
20	0115B	0.824908	0.50901	15.8769	3.29206	6.1232	1.51759	bottom	101.741	0.710647	0.427508	4.03481	284.828	343.282	246.178	35	FALSE	115
21	0115B	0.858687	0.321812	37.7879	3.51515	4.1968	0.963005	bottom	101.741	0.623931	0.346555	4.35802	351.083	331.002	246.008	35	FALSE	115
22	0115B	0.780897	0.499377	11.7043	3.40671	5.0224	1.26727	bottom	101.741	0.638762	0.372292	3.96316	252.575	337.103	204.537	35	FALSE	115
23	0115B	0.810976	0.253295	36.6933	3.26126	3.3712	0.681873	bottom	101.741	0.506415	0.256806	4.94403	327.724	337.377	190.51	35	FALSE	115
24	0115B	0.83805	0.444694	30.96	3.30676	4.4032	1.14074	bottom	101.741	0.54504	0.302063	3.85995	236.631	269.997	126.122	35	FALSE	115
25	0115B	0.817885	0.438321	30.96	3.013	5.848	1.53391	bottom	101.741	0.633776	0.371413	3.81248	295.321	277.765	115.859	35	FALSE	115
26	0115B	0.834077	0.281839	0	3.66853	4.128	0.762828	bottom	101.741	0.674989	0.409583	5.41144	248.839	278.747	66.9495	35	FALSE	115
28	0115B	0.77562	0.473757	41.0386	3.05368	5.3664	1.49506	top	101.741	0.630179	0.342494	3.58942	249.773	296.635	1065.02	35	FALSE	115
29	0115B	0.765217	0.772327	23.3156	3.50904	4.472	1.09929	top	101.741	0.603482	0.301887	4.06808	270.802	272.319	862.198	35	FALSE	115
30	0115B	0.74183	0.733142	34.7503	3.06297	6.192	1.40484	top	101.741	0.77944	0.434812	4.40761	223.725	217.974	843.975	35	FALSE	115
31	01159	0.485866	1.57287	34.4376	3.23088	5.6416	1.01179	bottom	99.8042	0.868933	0.511219	5.57584	242.833	198.069	549.179	35	FALSE	115
32	01159	0.740094	0.616324	23.4725	3.01095	6.2608	1.27294	bottom	99.8042	0.808345	0.475611	4.91839	237.396	320.601	467.528	35	FALSE	115
33	01159	0.742887	0.624712	24.9915	3.73628	5.2288	1.24922	bottom	99.8042	0.837314	0.372461	4.18564	287.194	286.234	440.303	35	FALSE	115
36	01159	0.680195	0.966659	7.85489	4.25706	4.816	0.922669	bottom	99.8042	0.842742	0.494493	5.21964	197.201	245.669	309.99	35	FALSE	115
37	01159	0.708655	0.687152	34.457	3.34205	6.3984	1.53663	bottom	99.8042	0.804432	0.514834	4.16393	249.189	308.716	232.932	35	FALSE	115
39	01159	0.786368	0.535968	18.5231	3.36654	5.848	1.58028	bottom	99.8042	0.662555	0.413097	3.70062	246.256	234.094	102.37	35	FALSE	115
40	01159	0.83468	0.391422	0	2.73014	4.5408	1.25068	top	99.8042	0.456114	0.24221	3.63068	218.533	252.069	1276.01	35	FALSE	115
41	01159	0.73811	0.76911	18.1473	3.14649	5.504	1.23583	top	99.8042	0.762904	0.422073	4.4537	308.571	318.761	977.49	35	FALSE	115
42	01155	0.863927	0.35116	0	3.1915	5.2288	1.515	bottom	95.5722	0.53166	0.314959	3.45135	332.685	264.243	830.135	35	FALSE	115
43	01155	0.815318	0.474152	7.32781	2.85425	5.848	1.52424	bottom	95.5722	0.689946	0.37466	3.83666	266.259	266	770.978	35	FALSE	115
44	01155	0.818005	0.48121	41.28	2.89456	5.4352	1.34585	bottom	95.5722	0.612507	0.332535	4.03849	249.951	197.018	737.467	35	FALSE	115
45	01155	0.7405	0.739664	15.1486	2.9208	4.472	0.97714	bottom	95.5722	0.676377	0.317832	4.57662	299.332	195.717	701.061	35	FALSE	115
46	01155	0.744943	0.830513	11.7088	3.20705	6.88	1.67606	bottom	95.5722	0.800141	0.498635	4.10486	288.071	301.347	637.088	35	FALSE	115
47	01155	0.658047	0.929894	45.9644	3.28973	5.7792	1.24671	bottom	95.5722	0.944605	0.492506	4.63556	247.851	308.677	601.64	35	FALSE	115
48	01155	0.77821	0.585272	11.7984	4.04519	4.6784	0.913412	bottom	95.5722	0.845582	0.498264	5.12189	337.095	265.004	593.022	35	FALSE	115
49	01155	0.841185	0.377097	45.8667	3.07778	5.6416	1.43308	bottom	95.5722	0.650943	0.347004	3.93669	253.897	218.771	563.921	35	FALSE	115
50	01155	0.706169	0.726593	33.9108	3.46589	5.6416	1.12673	bottom	95.5722	1.01965	0.494968	5.00707	222.304	245.486	531.614	35	FALSE	115
51	01155	0.763534	0.610735	35.713	2.93949	5.9856	1.46706	bottom	95.5722	0.661482	0.369651	4.08	248.878	325.86	511.734	35	FALSE	115
52	01155	0.79856	0.591139	10.4067	3.39863	5.6416	1.3837	bottom	95.5722	0.727119	0.440296	4.07718	304.486	308.087	483.029	35	FALSE	115
53	01155	0.590046	1.13896	23.1329	4.04278	5.2976	1.19786	bottom	95.5722	0.929711	0.497417	4.42254	229.077	330.979	461.294	35	FALSE	115
54	01155	0.263138	2.42954	13.2947	4.97243	4.5408	0.890025	bottom	95.5722	1.04174	0.402315	5.10188	319.444	302.751	437.849	35	FALSE	115
55	01155	0.449742	1.06101	10.1278	2.88673	5.16	1.29046	bottom	95.5722	0.616862	0.296283	3.99856	276.728	230.193	418.285	35	FALSE	115
56	01155	0.696514	1.07387	17.3833	3.18133	6.4672	1.52707	bottom	95.5722	0.793451	0.453059	4.23503	223.249	253.61	408.302	35	FALSE	115
57	01155	0.675167	0.884065	17.2829	3.40524	5.2288	1.00332	bottom	95.5722	0.818759	0.477034	5.21149	195.551	272.258	372.029	35	FALSE	115
58	01155	0.810033	0.369913	34.4683	4.02196	4.5408	0.760867	bottom	95.5722	0.87272	0.506669	5.96793	287.444	237.808	366.424	35	FALSE	115
59	01155	0.776621	0.657794	23.4111	3.25477	6.3296	1.66484	bottom	95.5722	0.719104	0.401458	3.80192	285.245	333.848	340.736	35	FALSE	115
60	01155	0.83587	0.38517	26.6323	3.32894	4.6096	1.23001	bottom	95.5722	0.574829	0.315637	3.74762	322.828	296.966	333.29	35	FALSE	115
61	01155	0.709307	0.598689	23.1266	2.81806	5.848	1.38828	bottom	95.5722	0.720619	0.381883	4.21242	243.892	349.412	312.754	35	FALSE	115
62	01155	0.837631	0.427682	0	3.24386	5.6416	1.46886	bottom	95.5722	0.651511	0.350027	3.84081	220.348	283.222	241.084	35	FALSE	115
63	01155	0.790734	0.482159	0	3.43217	5.0224	1.11649	bottom	95.5722	0.745864	0.43646	4.49839	264.49	280.172	208.346	35	FALSE	115
64	01155	0.711134	0.793973	40.9265	2.72846	5.2288	1.20831	top	95.5722	0.668677	0.330031	4.32736	287.616	232.271	904.235	35	FALSE	115
65	01155	0.790254	0.586075	53.664	2.99165	5.3664	1.36188	top	95.5722	0.644442	0.356771	3.94043	223.464	281.762	819.763	35	FALSE	115
66	01153	0.755445	0.611873	0	2.94203	5.6416	1.33183	bottom	93.7219	0.663187	0.384338	4.23598	265.782	176.812	771.739	35	FALSE	115
67	01153	0.746127	0.611516	24.08	3.05003	5.0224	1.09108	bottom	93.7219	0.749083	0.35752	4.60314	313.763	203.548	736.027	35	FALSE	115
68	01153	0.757204	0.559896	23.0593	2.9593	6.2608	1.39984	bottom	93.7219	0.796606	0.438219	4.47253	228.99	303.038	672.315	35	FALSE	115
69	01153	0.798994	0.477854	34.841	3.08892	5.7792	1.30886	bottom	93.7219	0.711215	0.401237	4.41544	291.519	207.491	567.132	35	FALSE	115
70	01153	0.508076	1.53875	7.0979	3.30724	5.5728	1.01084	bottom	93.7219	1.02608	0.52616	5.51306	234.848	207.778	501.148	35	FALSE	115
71	01153	0.797985	0.570515	19.9158	3.0723	6.3984	1.60156	bottom	93.7219	0.721755	0.413804	3.99509	233.884	321.19	497.827	35	FALSE	115
74	01153	0.756913	0.72709	12.0178	3.56978	5.3664	1.10529	bottom	93.7219	0.877327	0.489846	4.85519	274.409	326.419	449.851	35	FALSE	115
76	01153	0.73285	0.802002	23.0482	3.18438	5.6416	1.2173	bottom	93.7219	0.777105	0.451874	4.63453	299.782	268.177	373.515	35	FALSE	115
79	01153	0.328191	1.44574	33.2404	2.26322	4.7472	0.676507	bottom	93.7219	0.670823	0.253113	7.01722	296.092	298.358	322.621	35	FALSE	115
80	01153	0.589277	0.54475	22.9985	1.9642	4.5408	0.866635	bottom	93.7219	0.613896	0.255438	5.23957	301.811	273.351	313.079	35	FALSE	115
81	01153	0.405226	1.41514	10.0823	3.55631	4.1968	0.701465	bottom	93.7219	0.886605	0.390386	5.9829	229.491	216.118	308.482	35	FALSE	115
82	01153	0.786529	0.598009	35.2654	3.07256	5.7792	1.41116	bottom	93.7219	0.664701	0.394938	4.09534	238.149	329.637	277.047	35	FALSE	115
83	01153	0.780096	0.692871	23.033	3.31713	6.3296	1.52415	bottom	93.7219	0.797238	0.487436	4.15286	188.781	299.132	255.161	35	FALSE	115
86	01153	0.774188	0.582108	0	3.15632	6.9488	1.63796	bottom	93.7219	0.786635	0.498261	4.24234	223.017	240.95	113.404	35	FALSE	115
88	01151	0.831805	0.509055	23.5192	3.39994	5.3664	1.17228	bottom	86.8736	0.785562	0.446507	4.57773	307.66	164.982	858.722	35	FALSE	115
89	01151	0.793034	0.613895	22.7445	3.77165	5.504	1.35835	bottom	86.8736	0.84331	0.402351	4.05197	230.036	177.985	846.135	35	FALSE	115
91	01151	0.759011	0.64428	24.4272	3.16517	5.3664	1.1228	bottom	86.8736	0.780134	0.420197	4.77946	234.557	270.853	753.643	35	FALSE	115
92	01151	0.768044	0.752806	35.2135	3.26667	5.7792	1.33719	bottom	86.8736	0.723333	0.42998	4.32191	266.764	175.373	688.857	35	FALSE	115
93	01151	0.781804	0.591289	18.0094	3.15818	6.1232	1.30068	bottom	86.8736	0.808724	0.47652	4.7077	290.51	302.748	603.094	35	FALSE	115
94	01151	0.734579	0.654959	13.9624	3.13835	5.6416	1.02256	bottom	86.8736	0.8269	0.48895	5.51714	281.88	205.122	507.715	35	FALSE	115
95	01151	0.309378	1.88544	6.16542	4.8791	4.7472	0.8152	bottom	86.8736	1.29993	0.492086	5.82335	294.977	237.064	456.777	35	FALSE	115
97	01151	0.322616	1.20587	16.3158	3.96287	5.7792	1.17108	bottom	86.8736	1.02785	0.451092	4.93495	188.081	298.053	387.747	35	FALSE	115
98	01151	0.794715	0.364117	17.0104	4.13249	4.816	0.8229	bottom	86.8736	1.03669	0.524841	5.85247	286.442	305.772	380.762	35	FALSE	115
99	01151	0.734881	0.814824	23.0983	3.27479	6.3984	1.32089	bottom	86.8736	0.869249	0.514596	4.84401	238.619	222.612	330.122	35	FALSE	115
101	01151	0.844341	0.481354	0	3.11594	5.0224	1.3957	bottom	86.8736	0.602977	0.300562	3.59848	154.397	298.506	255.409	35	FALSE	115
103	01151	0.79146	0.548829	32.7355	2.86291	5.7104	1.48628	bottom	86.8736	0.62109	0.31637	3.84207	202.554	321.387	241.756	35	FALSE	115
104	01151	0.792524	0.498636	34.5075	3.58032	5.9168	1.39583	bottom	86.8736	0.771109	0.490803	4.23893	238.801	330.644	211.458	35	FALSE	115
107	01152	0.514905	1.6897	11.6822	3.05907	6.7424	1.5831	bottom	82.4713	0.800582	0.474826	4.25897	223.912	220.281	587.168	35	FALSE	115
108	01152	0.780019	0.474017	24.1247	3.08515	6.2608	1.32555	bottom	82.4713	0.819516	0.485531	4.72318	261.031	329.394	457.859	35	FALSE	115
109	01152	0.333852	1.35138	22.7959	4.28542	5.2288	0.959356	bottom	82.4713	1.12568	0.521633	5.45032	226.605	325.249	412.065	35	FALSE	115
110	01152	0.791869	0.457288	23.8434	3.04301	6.192	1.43052	bottom	82.4713	0.772056	0.462389	4.3285	263.406	214.359	372.897	35	FALSE	115
111	01152	0.693792	0.93979	24.1905	3.60064	4.9536	1.22451	bottom	82.4713	0.855175	0.367876	4.04537	211.118	241.488	341.087	35	FALSE	115
113	01152	0.797061	0.495838	17.4804	3.2233	6.2608	1.52225	bottom	82.4713	0.728003	0.45926	4.11287	272.684	298.581	247.451	35	FALSE	115
114	01152	0.745128	0.750856	23.3074	3.73104	5.848	1.35568	bottom	82.4713	0.881556	0.529974	4.3137	214.055	311.268	221.984	35	FALSE	115
115	01152	0.77994	0.641834	11.9865	3.99677	4.9536	1.09362	bottom	82.4713	0.833022	0.483339	4.52956	302.6	288.76	203.216	35	FALSE	115
116	01152	0.833528	0.439974	22.9333	3.11748	5.504	1.55988	bottom	82.4713	0.563721	0.332467	3.52847	248.828	218.496	95.1335	35	FALSE	115
117	01152	0.72958	0.676968	26.1453	3.07161	4.6096	1.27487	top	82.4713	0.717021	0.261444	3.61573	210.632	308.085	724.977	35	FALSE	115
119	0115A	0.843936	0.316884	0	2.71315	4.472	1.11772	bottom	99.5055	0.476941	0.25891	4.00101	309.436	325.241	856.863	35	FALSE	115
120	0115A	0.749042	0.478359	10.8696	3.22272	4.816	0.911543	bottom	99.5055	0.741383	0.392418	5.28335	302.17	291.385	802.738	35	FALSE	115
121	0115A	0.804429	0.520355	29.2884	2.97266	5.504	1.44433	bottom	99.5055	0.625824	0.344676	3.81076	224.022	236.032	760.403	35	FALSE	115
122	0115A	0.521872	1.34769	0	2.98426	6.0544	1.36029	bottom	99.5055	0.745801	0.414377	4.45083	286.18	333.864	684.032	35	FALSE	115
123	0115A	0.85012	0.350409	0	2.76479	5.2288	1.47321	bottom	99.5055	0.488491	0.276548	3.54926	246.258	225.618	614.128	35	FALSE	115
124	0115A	0.705572	0.914679	23.0722	3.47031	5.7104	1.19539	bottom	99.5055	0.835294	0.490634	4.777	199.03	238.486	578.44	35	FALSE	115
125	0115A	0.73244	0.651385	34.4823	3.12394	5.6416	1.12852	bottom	99.5055	0.766754	0.446367	4.99911	226.62	336.445	500.363	35	FALSE	115
127	0115A	0.334831	1.66208	20.3552	4.39237	4.816	0.823732	bottom	99.5055	1.18033	0.470306	5.84656	206.549	317.608	448.396	35	FALSE	115
129	0115A	0.432716	0.796874	0	1.95273	4.6784	0.877994	bottom	99.5055	0.583097	0.229434	5.32851	308.307	279.227	449.948	35	FALSE	115
130	0115A	0.6862	0.245601	19.0286	2.0063	4.2656	0.953453	bottom	99.5055	0.551099	0.220606	4.47384	297.069	302.382	437.149	35	FALSE	115
132	0115A	0.802396	0.519546	27.0286	3.12483	5.0224	1.25825	bottom	99.5055	0.629043	0.329806	3.99156	191.544	244.441	425.424	35	FALSE	115
133	0115A	0.840069	0.429297	0	2.73757	4.7472	1.32629	bottom	99.5055	0.511969	0.242721	3.57932	235.923	339.9	404.481	35	FALSE	115
134	0115A	0.712672	0.807947	18.7136	3.09428	5.5728	1.51101	bottom	99.5055	0.68111	0.336144	3.68813	276.209	314.606	373.049	35	FALSE	115
135	0115A	0.660327	0.871588	10.0691	3.88803	4.7472	0.897297	bottom	99.5055	0.864326	0.449308	5.29056	278.546	217.779	365.011	35	FALSE	115
137	0115A	0.829546	0.423152	0	2.89464	5.5728	1.65912	bottom	99.5055	0.591869	0.289646	3.35889	252.15	206.83	292.927	35	FALSE	115
138	0115A	0.613226	1.15379	23.241	3.47122	5.3664	1.13628	bottom	99.5055	0.808282	0.471671	4.72279	293.802	299.101	288.87	35	FALSE	115
139	0115A	0.806429	0.55906	14.4	3.33189	5.3664	1.43732	bottom	99.5055	0.713361	0.359676	3.73361	205.808	226.609	255.757	35	FALSE	115
140	0115A	0.380192	0.91197	33.3731	3.56949	5.7792	1.38352	bottom	99.5055	0.80235	0.404744	4.17718	271.669	213.432	233.475	35	FALSE	115
141	0115A	0.745649	0.7303	19.35	2.99762	5.9856	1.59487	bottom	99.5055	0.663565	0.370035	3.75304	259.257	293.263	128.814	35	FALSE	115
142	0115A	0.812936	0.548209	35.3556	3.16862	4.6096	1.31403	bottom	99.5055	0.539675	0.289851	3.50798	312.367	272.038	137.029	35	FALSE	115
143	0115A	0.712015	0.756031	36.1761	2.92776	5.0224	0.970605	top	99.5055	0.762841	0.396971	5.1745	217.718	257.345	960.584	35	FALSE	115
145	01154	0.778309	0.549029	25.8	2.54442	5.16	1.66723	bottom	85.3194	0.501429	0.23021	3.09496	178.22	288.618	742.803	35	FALSE	115
146	01154	0.801582	0.513041	13.9921	3.11382	5.2976	1.21544	bottom	85.3194	0.748136	0.365127	4.35859	194.332	236.153	711.296	35	FALSE	115
147	01154	0.775226	0.618448	0	2.97374	6.536	1.48071	bottom	85.3194	0.77357	0.469733	4.41409	289.793	316.683	645.816	35	FALSE	115
150	01154	0.368925	1.60257	6.35682	3.15702	5.4352	1.0531	bottom	85.3194	0.955839	0.412352	5.16116	301.937	258.268	575.159	35	FALSE	115
152	01154	0.783977	0.702766	23.459	3.19261	5.7104	1.28633	bottom	85.3194	0.771866	0.44101	4.43931	203.651	229.909	557.975	35	FALSE	115
153	01154	0.756572	0.640663	12.7345	3.79189	4.3344	1.02729	bottom	85.3194	0.700802	0.286985	4.21927	207.571	262.677	501.113	35	FALSE	115
154	01154	0.784833	0.645215	10.9697	3.15934	6.2608	1.37752	bottom	85.3194	0.840722	0.511838	4.54498	318.391	252.96	453.901	35	FALSE	115
157	01154	0.370306	1.41451	9.86799	4.48109	4.8848	0.961433	bottom	85.3194	0.991435	0.508923	5.08075	268.504	326.894	383.472	35	FALSE	115
158	01154	0.792957	0.56021	22.6751	3.0611	5.848	1.38652	bottom	85.3194	0.702127	0.416598	4.21774	252.977	203.426	368.451	35	FALSE	115
161	01154	0.377193	1.39486	64.2356	1.89014	4.9536	0.796281	bottom	85.3194	0.656623	0.248951	6.22092	207.933	290.463	301.71	35	FALSE	115
162	01154	0.567805	0.884497	31.6542	2.28431	4.4032	0.926568	bottom	85.3194	0.58985	0.224116	4.75216	199.597	262.374	293.34	35	FALSE	115
164	01154	0.788673	0.486513	34.5782	3.40634	6.3984	1.56474	bottom	85.3194	0.852461	0.519132	4.08912	288.439	306.074	204.33	35	FALSE	115
165	01154	0.790179	0.585342	17.107	2.95863	5.2976	1.20165	top	85.3194	0.688873	0.35993	4.4086	234.479	331.648	797.097	35	FALSE	115
166	01154	0.707518	0.807717	45.8667	2.86003	5.0912	1.28876	top	85.3194	0.570411	0.308909	3.95045	280.017	239.421	549.051	35	FALSE	115
167	01158	0.777637	0.590697	11.6885	3.48124	4.9536	0.935344	bottom	107.521	0.812448	0.450079	5.29602	154.344	236.693	1156.26	35	FALSE	115
168	01158	0.812649	0.545667	34.6263	3.12706	5.7792	1.33133	bottom	107.521	0.72207	0.397	4.34091	264.256	216.468	1095.69	35	FALSE	115
169	01158	0.768298	0.609679	25.6831	3.2253	4.472	0.947037	bottom	107.521	0.771993	0.326328	4.7221	212.16	202.209	1062.64	35	FALSE	115
170	01158	0.385334	1.50524	10.0287	3.38668	4.7472	1.11983	bottom	107.521	0.848422	0.32171	4.23921	265.797	258.643	1051.89	35	FALSE	115
171	01158	0.798475	0.387943	0	2.54145	5.3664	1.43256	bottom	107.521	0.47915	0.25722	3.74602	204.676	309.055	1027.02	35	FALSE	115
172	01158	0.37765	1.42874	24.3801	2.66272	4.9536	0.998459	bottom	107.521	0.651889	0.289369	4.96124	166.899	253.565	996.873	35	FALSE	115
173	01158	0.819384	0.157983	34.583	3.49929	3.8528	0.629331	bottom	107.521	0.701622	0.387969	6.12205	154.496	305.307	970.722	35	FALSE	115
174	01158	0.786206	0.353938	14.8651	4.31917	4.1968	0.641208	bottom	107.521	0.941702	0.50932	6.54514	179.538	241.646	934.576	35	FALSE	115
175	01158	0.785281	0.680631	18.9661	3.35356	5.9856	1.3239	bottom	107.521	0.847601	0.47454	4.52117	277.92	249.323	892.291	35	FALSE	115
176	01158	0.718337	0.87771	17.1796	3.77897	4.472	0.859401	bottom	107.521	0.937726	0.355556	5.20362	288.089	282.852	853.935	35	FALSE	115
177	01158	0.801134	0.55271	0	2.82029	5.0224	1.33977	bottom	107.521	0.555958	0.289564	3.74872	182.189	284.853	843.716	35	FALSE	115
178	01158	0.338881	1.51689	8.63029	4.32252	4.128	0.756909	bottom	107.521	0.978244	0.401338	5.45376	228.189	217.175	851.154	35	FALSE	115
179	01158	0.818464	0.477212	35.1478	2.90913	5.0224	1.29727	bottom	107.521	0.572241	0.277776	3.87152	292.313	223.84	768.395	35	FALSE	115
180	01158	0.77501	0.595524	19.867	3.09446	4.5408	0.981576	bottom	107.521	0.675872	0.325527	4.62603	249.819	215.713	735.328	35	FALSE	115
181	01158	0.709677	0.752104	28.6756	3.06307	4.816	1.01564	bottom	107.521	0.802287	0.307323	4.74183	299.923	257.821	724.22	35	FALSE	115
182	01158	0.758594	0.676143	13.9827	3.26772	5.2976	1.13431	bottom	107.521	0.758234	0.408919	4.67031	221.105	338.01	656.127	35	FALSE	115
183	01158	0.841728	0.481492	34.9831	3.39935	4.8848	1.30963	top	107.521	0.642549	0.350443	3.72992	287.529	284.891	1561.05	35	FALSE	115
184	01158	0.803529	0.225834	17.2459	2.97942	4.2656	0.823367	top	107.521	0.641476	0.308121	5.18068	285.68	230.35	1513.2	35	FALSE	115
185	01158	0.809519	0.572335	36.0381	3.01284	4.8848	1.20497	top	107.521	0.563406	0.300109	4.05388	235.556	239.822	1369.47	35	FALSE	115
186	01158	0.814279	0.372658	0	3.39018	5.0912	0.96412	top	107.521	0.778998	0.453443	5.28067	275.714	335.794	1255.18	35	FALSE	115
187	01156	0.481372	0.910839	29.9497	3.0289	6.192	1.48392	bottom	93.4562	0.745927	0.389041	4.17274	333.738	288.483	624.328	35	FALSE	115
188	01156	0.702024	0.890838	0	3.43242	5.504	1.07885	bottom	93.4562	0.835926	0.483977	5.10173	221.024	241.342	507.213	35	FALSE	115
190	01156	0.787954	0.613923	34.477	3.31086	5.5728	1.29492	bottom	93.4562	0.723396	0.434614	4.30357	334.87	280.161	432.586	35	FALSE	115
191	01156	0.614381	0.979834	24.6127	3.72573	5.3664	1.07952	bottom	93.4562	0.948329	0.516918	4.97108	251.835	340.729	384.097	35	FALSE	115
194	01156	0.659801	0.904966	24.867	4.02758	5.2976	1.13204	bottom	93.4562	0.853597	0.499423	4.67968	285.285	242.28	290.729	35	FALSE	115
196	01156	0.74618	0.665995	10.5896	2.98697	6.3984	1.56534	bottom	93.4562	0.718094	0.437089	4.08754	284.491	342.5	245.715	35	FALSE	115
198	01156	0.752108	0.822736	12.1884	3.9298	5.3664	1.21211	bottom	93.4562	0.953252	0.509301	4.42731	316.655	322.653	203.478	35	FALSE	115
199	01156	0.820054	0.46689	32.1067	3.35294	5.7792	1.56059	bottom	93.4562	0.625256	0.370719	3.70323	227.425	292.759	118.505	35	FALSE	115
200	01156	0.806341	0.439895	38.2222	3.58841	4.6784	1.23445	bottom	93.4562	0.593258	0.347939	3.78987	193.56	316.154	80.527	35	FALSE	115
202	01157	0.822181	0.325944	23.8154	2.87134	4.6096	1.15117	bottom	112.55	0.544598	0.255953	4.00429	223.977	209.225	920.319	35	FALSE	115
203	01157	0.740405	0.607427	23.1139	3.10351	5.6416	1.1387	bottom	112.55	0.804243	0.45686	4.95443	224.315	304.113	844.656	35	FALSE	115
204	01157	0.766108	0.625531	0	3.04532	5.9856	1.35686	bottom	112.55	0.727814	0.44438	4.41137	214.459	188.379	767.998	35	FALSE	115
205	01157	0.78602	0.543978	23.4642	2.90216	6.0544	1.49565	bottom	112.55	0.634029	0.371497	4.04801	251.488	306.411	690.718	35	FALSE	115
206	01157	0.704231	0.900241	17.2656	3.45758	5.504	1.10014	bottom	112.55	0.819074	0.489621	5.00298	207.692	296.945	648.003	35	FALSE	115
207	01157	0.805651	0.497128	0	2.90546	5.3664	1.27854	bottom	112.55	0.61175	0.353817	4.1973	215.274	190.786	595.494	35	FALSE	115
208	01157	0.746406	0.739194	11.7154	3.27519	6.0544	1.32702	bottom	112.55	0.817434	0.497769	4.56239	275.14	196.258	572.057	35	FALSE	115
209	01157	0.597121	1.43133	26.1552	3.9253	4.4032	0.867561	bottom	112.55	0.946625	0.373376	5.07538	207.964	219.724	538.47	35	FALSE	115
210	01157	0.816432	0.388673	60.2	2.99048	5.7104	1.62891	bottom	112.55	0.54889	0.318659	3.50565	242.568	312.304	530.623	35	FALSE	115
211	01157	0.704158	0.831245	15.2469	4.29745	4.6784	0.852235	bottom	112.55	1.06187	0.46633	5.48957	291.052	207.436	518.003	35	FALSE	115
212	01157	0.710609	0.716704	10.2973	3.10231	5.5728	1.23341	bottom	112.55	0.773507	0.4536	4.51819	205.895	296.434	488.083	35	FALSE	115
213	01157	0.738938	0.696379	23.6109	3.59654	6.1232	1.5674	bottom	112.55	0.770983	0.454176	3.90661	276.461	299.519	472.732	35	FALSE	115
214	01157	0.808897	0.409274	0	3.01579	5.4352	1.54142	bottom	112.55	0.552676	0.315132	3.5261	259.405	197.904	437.186	35	FALSE	115
215	01157	0.672568	0.70113	10.3149	3.03262	4.816	1.06763	bottom	112.55	0.680416	0.363919	4.51094	300.504	289.372	433.913	35	FALSE	115
217	01157	0.782199	0.5161	26.2691	3.10025	5.2976	1.17861	bottom	112.55	0.7097	0.408323	4.4948	213.48	216.121	399.999	35	FALSE	115
218	01157	0.660472	0.803925	13.1312	3.45547	5.9168	1.27231	bottom	112.55	0.879599	0.515293	4.65045	286.719	210.664	353.587	35	FALSE	115
220	01157	0.776856	0.635226	18.0942	3.24081	6.4672	1.66574	bottom	112.55	0.753374	0.437981	3.88247	257.892	298.712	272.762	35	FALSE	115
221	01157	0.786593	0.609385	18.247	3.39433	4.7472	1.17014	bottom	112.55	0.692471	0.365424	4.05696	195.136	285.559	277.645	35	FALSE	115
222	01157	0.746586	0.539225	23.0794	3.29706	5.848	1.41538	bottom	112.55	0.762147	0.465271	4.13175	296.299	296.926	238.266	35	FALSE	115
223	01157	0.791609	0.320633	34.8172	3.92629	4.2656	0.687153	bottom	112.55	0.812132	0.4891	6.20764	202.43	288.497	220.185	35	FALSE	115
224	01157	0.82899	0.508302	19.8756	3.03456	4.9536	1.39311	bottom	112.55	0.578994	0.299911	3.55579	208.128	232.173	152.216	35	FALSE	115
225	01157	0.813113	0.554828	16.7441	3.14441	6.192	1.59828	bottom	112.55	0.691335	0.396075	3.87416	262.756	223.46	140.468	35	FALSE	115
226	01157	0.807777	0.478059	58.0241	3.09363	4.8848	1.29959	bottom	112.55	0.591996	0.324267	3.75871	290.607	227.315	94.6514	35	FALSE	115
227	01157	0.809281	0.319188	36.6524	3.50534	4.472	0.968114	bottom	112.55	0.671959	0.383967	4.61929	213.158	231.527	92.3073	35	FALSE	115
228	01157	0.724366	0.613431	9.96991	2.92604	5.6416	1.61379	top	112.55	0.680542	0.331878	3.49586	174.37	270.683	1063.25	35	FALSE	115
230	01150	0.778874	0.467834	37.2352	2.96435	4.6096	1.09568	bottom	80.8684	0.615347	0.283335	4.20706	288.589	269.734	715.653	35	FALSE	115
231	01150	0.772672	0.670444	17.6756	3.15481	6.3984	1.43514	bottom	80.8684	0.766439	0.46871	4.45839	287.556	193.152	667.504	35	FALSE	115
232	01150	0.768674	0.596166	24.1612	3.67539	5.0912	0.879316	bottom	80.8684	0.876633	0.499404	5.78995	221.517	203.724	616.891	35	FALSE	115
234	01150	0.398126	2.05453	22.9529	3.00919	5.504	1.06606	bottom	80.8684	0.780954	0.311335	5.16293	281.187	315.748	517.958	35	FALSE	115
235	01150	0.823066	0.63221	19.4995	3.7725	5.16	1.227	bottom	80.8684	0.754447	0.463252	4.20539	245.464	206.993	472.293	35	FALSE	115
237	01150	0.796092	0.497517	20.8485	3.18097	5.7792	1.41969	bottom	80.8684	0.657506	0.40845	4.07075	282.169	337.249	410.626	35	FALSE	115
240	01150	0.73628	0.566604	12.5538	4.25297	3.784	0.565168	bottom	80.8684	0.881493	0.490872	6.69536	236.61	222.538	409.497	35	FALSE	115
241	01150	0.291243	1.75441	14.5197	4.79088	4.6784	0.939061	bottom	80.8684	1.03612	0.426309	4.982	207	291.01	341.798	35	FALSE	115
242	01150	0.799336	0.643452	17.4467	3.39042	6.6048	1.45065	bottom	80.8684	0.870637	0.528293	4.55299	307.187	266.928	309.252	35	FALSE	115
243	01150	0.291385	1.35225	10.6305	3.72557	5.504	1.03919	bottom	80.8684	1.0524	0.451297	5.29643	326.417	304.309	272.435	35	FALSE	115
244	01150	0.598832	1.22758	9.06344	3.88117	4.8848	0.838788	bottom	80.8684	0.968777	0.485729	5.82364	256.733	242.224	265.961	35	FALSE	115
245	01150	0.893902	0.253609	0	3.04374	4.6096	1.45694	bottom	80.8684	0.428913	0.237641	3.16389	219.546	310.902	253.975	35	FALSE	115
246	01150	0.801091	0.46998	33.9753	3.29127	6.3984	1.59675	bottom	80.8684	0.701811	0.464109	4.00715	252.229	359.021	208.353	35	FALSE	115

## Sheet: 116
	Stalk	circularity	crease_depth	crease_volume	depth	length	ratio	source	spike_height	surface_area	volume	width	x	y	z	temperature	Drought	Treatment
0	01169	0.803306	0.595496	56.9379	2.98283	5.2976	1.40524	bottom	103.121	0.60405	0.317692	3.76989	204.302	276.705	767.628	35	TRUE	116
2	01169	0.778383	0.617698	0	3.21366	5.3664	1.21814	bottom	103.121	0.698719	0.411638	4.40542	283.007	301.879	508.226	35	TRUE	116
4	01169	0.342964	1.26315	31.281	4.54202	4.7472	0.8889	bottom	103.121	1.01876	0.478093	5.34053	285.951	203.978	445.634	35	TRUE	116
6	01169	0.543061	0.727496	34.4845	3.18794	4.9536	1.27035	bottom	103.121	0.61844	0.32598	3.89939	196.42	283.373	435.231	35	TRUE	116
7	01169	0.717334	0.759759	23.0649	3.40192	6.1232	1.39567	bottom	103.121	0.835926	0.496027	4.38727	212.422	207.322	389.329	35	TRUE	116
9	01169	0.778961	0.642002	0	3.22923	6.6048	1.62794	bottom	103.121	0.836115	0.498218	4.05715	287.691	275.529	343.082	35	TRUE	116
11	01169	0.700418	0.791351	24	4.25883	5.16	1.17204	bottom	103.121	0.84514	0.507112	4.40257	274.579	305.49	295.846	35	TRUE	116
12	01169	0.801769	0.518559	0	3.50938	6.4672	1.57913	bottom	103.121	0.80885	0.533103	4.09541	242.543	192.202	230.936	35	TRUE	116
13	01169	0.803245	0.524612	0	3.86732	5.7104	1.41481	bottom	103.121	0.764608	0.495073	4.03617	209.727	257.391	214.363	35	TRUE	116
15	01163	0.801301	0.629464	14.1618	3.64761	5.7104	1.37922	bottom	104.433	0.772813	0.476572	4.14031	210.689	253.55	959.653	35	TRUE	116
16	01163	0.760879	0.644337	17.311	3.64912	5.7792	1.45776	bottom	104.433	0.818191	0.499492	3.96443	270.892	193.741	942.177	35	TRUE	116
17	01163	0.81485	0.53755	18.7176	3.13815	5.2288	1.34269	bottom	104.433	0.574198	0.33841	3.89426	213.329	201.707	785.646	35	TRUE	116
19	01163	0.779291	0.66928	14.8243	3.14944	6.0544	1.42251	bottom	104.433	0.695816	0.42559	4.25613	266.43	310.922	675.306	35	TRUE	116
20	01163	0.805379	0.51508	36.7363	3.95041	4.6784	0.994622	bottom	104.433	0.881682	0.386843	4.7037	232.987	300.012	620.279	35	TRUE	116
21	01163	0.848221	0.405301	0	3.24627	5.7792	1.62168	bottom	104.433	0.581834	0.35075	3.5637	265.731	204.663	582.235	35	TRUE	116
22	01163	0.434132	1.0555	14.5813	2.83936	6.2608	1.55748	bottom	104.433	0.851073	0.392639	4.01984	217.854	219.459	542.269	35	TRUE	116
23	01163	0.679928	0.980817	14.0818	3.94745	5.4352	1.10691	bottom	104.433	1.04224	0.509265	4.91026	189.428	237.869	499.326	35	TRUE	116
24	01163	0.796536	0.450184	25.8	3.00796	5.6416	1.45079	bottom	104.433	0.602788	0.355667	3.88863	234.575	315.756	497.255	35	TRUE	116
26	01163	0.79649	0.537524	35.1451	3.21923	6.0544	1.30496	bottom	104.433	0.821725	0.500387	4.63953	285.833	297.289	462.188	35	TRUE	116
27	01163	0.452476	0.725254	21.6895	3.5797	5.7104	1.21481	bottom	104.433	0.979633	0.52179	4.70066	211.894	309.269	409.982	35	TRUE	116
29	01163	0.793005	0.517868	30.96	3.11785	5.16	1.34226	bottom	104.433	0.580509	0.342432	3.84426	267.535	206.938	379.899	35	TRUE	116
30	01163	0.764587	0.648046	18.0889	3.1892	6.6736	1.63493	bottom	104.433	0.816866	0.512922	4.08188	207.577	217.846	361.568	35	TRUE	116
31	01163	0.371014	1.07969	20.9853	3.86468	5.6416	1.20536	bottom	104.433	0.991245	0.522402	4.68043	178.65	226.518	315.557	35	TRUE	116
34	01163	0.767025	0.584743	24.6661	3.25665	6.3296	1.67464	bottom	104.433	0.723143	0.427143	3.77967	238.12	290.119	237.431	35	TRUE	116
35	01163	0.80416	0.564682	12.6667	3.22838	4.6784	1.21398	bottom	104.433	0.583034	0.318568	3.85378	291.478	264.064	246.595	35	TRUE	116
36	01163	0.765666	0.580911	23.0151	3.47703	6.0544	1.4898	bottom	104.433	0.750976	0.479516	4.0639	207.787	305.174	196.631	35	TRUE	116
37	01163	0.799447	0.533375	0	3.93341	4.6784	0.875271	bottom	104.433	0.776284	0.491735	5.34508	288.169	271.366	186.921	35	TRUE	116
38	01163	0.776112	0.571258	0	3.01468	5.7792	1.37792	top	104.433	0.692849	0.405376	4.19415	223.336	214.89	1175.58	35	TRUE	116
39	01163	0.746146	0.678695	18.0974	3.15966	5.2288	1.33952	top	104.433	0.720493	0.353651	3.9035	224.771	301.937	1060.89	35	TRUE	116
40	01168	0.779657	0.590451	18.3683	3.19581	5.3664	1.14065	bottom	72.2322	0.705093	0.422073	4.70467	285.097	168.151	798.116	35	TRUE	116
41	01168	0.793469	0.516901	11.6592	2.96173	5.0224	1.20205	bottom	72.2322	0.627212	0.32088	4.17818	219.846	201.13	766.095	35	TRUE	116
42	01168	0.794886	0.614565	21.0331	3.22065	5.2976	1.37923	bottom	72.2322	0.588209	0.346415	3.84098	278.497	264.565	760.283	35	TRUE	116
43	01168	0.820038	0.50257	0	2.89766	4.8848	1.28117	bottom	72.2322	0.518343	0.298162	3.81277	236.046	171.793	677.664	35	TRUE	116
44	01168	0.844859	0.453193	36.464	3.9939	5.0912	1.13841	bottom	72.2322	0.781586	0.477448	4.47221	203.171	227.086	603.505	35	TRUE	116
45	01168	0.801956	0.511031	8.94959	3.44611	4.3344	0.979524	bottom	72.2322	0.730023	0.316142	4.425	262.702	189.037	614.413	35	TRUE	116
48	01168	0.803574	0.268279	24.1404	3.2176	5.3664	1.13992	bottom	72.2322	0.67745	0.409906	4.70772	203.638	211.742	504.683	35	TRUE	116
49	01168	0.80167	0.507184	0	3.86071	5.3664	1.05088	bottom	72.2322	0.846528	0.513381	5.10656	195.846	241.481	456.316	35	TRUE	116
51	01168	0.752117	0.826284	17.2975	3.50662	6.192	1.47708	bottom	72.2322	0.757161	0.48484	4.19205	267.421	300.66	417.4	35	TRUE	116
52	01168	0.811142	0.538453	31.0482	3.25552	5.4352	1.42439	bottom	72.2322	0.604555	0.37409	3.81581	202.572	233.013	365.968	35	TRUE	116
53	01168	0.762268	0.710443	17.8067	3.89016	4.7472	1.03112	bottom	72.2322	0.747631	0.436633	4.60394	234.346	307.783	374.86	35	TRUE	116
54	01168	0.817788	0.482846	38.7	3.1854	6.3296	1.61494	bottom	72.2322	0.715696	0.422825	3.91941	256.49	310.141	266.126	35	TRUE	116
56	01168	0.805091	0.465433	24.4881	3.31728	5.3664	1.44693	bottom	72.2322	0.613012	0.368303	3.70881	287.903	287.457	228.18	35	TRUE	116
57	01168	0.837916	0.451323	18.8381	3.48089	4.6096	1.01318	top	72.2322	0.626897	0.381117	4.54963	307.269	231.973	579.221	35	TRUE	116
58	01168	0.819681	0.484545	28.896	3.36158	5.504	1.23181	top	72.2322	0.699476	0.439557	4.46823	201.776	288.987	521.129	35	TRUE	116
59	01168	0.824803	0.484182	24.0386	3.34991	4.8848	1.0557	top	72.2322	0.739616	0.378574	4.62706	246.388	321.071	492.44	35	TRUE	116
60	01160	0.762771	0.574929	17.544	3.54367	5.3664	1.01185	bottom	89.7074	0.794713	0.491767	5.30356	213.564	244.879	641.135	35	TRUE	116
61	01160	0.801804	0.58146	34.989	3.3204	5.2976	1.17321	bottom	89.7074	0.626771	0.375607	4.51546	206.969	242.536	462.464	35	TRUE	116
62	01160	0.767361	0.422126	36.1469	3.58929	4.9536	0.888798	bottom	89.7074	0.765239	0.474631	5.57337	202.605	293.178	423.293	35	TRUE	116
63	01160	0.740914	0.79052	15.0455	3.49133	4.8848	1.01826	bottom	89.7074	0.854102	0.403331	4.79719	255.23	232.187	423.542	35	TRUE	116
64	01160	0.765647	0.442054	24.3093	3.17834	6.0544	1.36756	bottom	89.7074	0.76139	0.469785	4.42715	261.627	337.559	364.568	35	TRUE	116
65	01160	0.702063	0.848255	16.7935	3.66815	5.0224	1.24428	bottom	89.7074	0.815982	0.352257	4.03639	314.377	298.426	337.869	35	TRUE	116
66	01160	0.726351	0.656397	10.0363	4.09975	4.5408	0.748523	bottom	89.7074	0.861107	0.533338	6.06634	238.386	333.523	308.834	35	TRUE	116
67	01160	0.796135	0.613052	23.2563	3.51774	6.3296	1.45007	bottom	89.7074	0.81838	0.497512	4.36504	269.839	240.467	241.633	35	TRUE	116
68	01160	0.827291	0.410866	21.8071	3.26755	4.816	1.21381	bottom	89.7074	0.561765	0.317275	3.96767	218.583	271.389	246.907	35	TRUE	116
69	01160	0.636793	0.915493	17.2301	3.12839	5.0224	1.16281	bottom	89.7074	0.676251	0.350844	4.31921	307.42	242.455	207.335	35	TRUE	116
70	01160	0.771946	0.366443	23.3525	3.86925	4.2656	0.681481	bottom	89.7074	0.803044	0.490608	6.25931	216.322	273.112	194.374	35	TRUE	116
71	01160	0.789307	0.37973	34.4	3.60912	6.192	1.66065	bottom	89.7074	0.707681	0.457941	3.72865	314.86	315.684	103.6	35	TRUE	116
72	01160	0.78876	0.464093	19.4816	3.72783	5.5728	1.45797	bottom	89.7074	0.697646	0.437597	3.8223	251.246	319.989	90.1289	35	TRUE	116
73	01160	0.805307	0.55083	23.1925	3.82986	5.0912	1.0975	top	89.7074	0.728887	0.452431	4.63892	265.898	246.964	855.933	35	TRUE	116
75	01161	0.780047	0.468014	54.4239	3.26481	5.848	1.29408	bottom	88.5331	0.717337	0.4529	4.51903	258.697	185.223	785.885	35	TRUE	116
77	01161	0.268032	1.43259	10.058	4.21885	5.9856	1.27676	bottom	88.5331	1.29185	0.540567	4.68812	247.843	303.446	630.182	35	TRUE	116
79	01161	0.379079	1.26046	8.51025	3.20157	4.816	0.957706	bottom	88.5331	0.953315	0.348831	5.02868	309.542	252.771	607.379	35	TRUE	116
80	01161	0.823273	0.430782	9.31994	3.19154	5.848	1.43774	bottom	88.5331	0.635985	0.396896	4.06749	240.408	201.946	603.948	35	TRUE	116
81	01161	0.81202	0.585811	36.1351	3.42552	5.7104	1.16251	bottom	88.5331	0.842363	0.537001	4.91215	205.816	248.971	568.414	35	TRUE	116
83	01161	0.796178	0.593539	23.0202	3.4079	5.5728	1.14941	bottom	88.5331	0.779314	0.487664	4.84841	319.562	274.896	476.065	35	TRUE	116
84	01161	0.795856	0.610337	10.8562	3.38229	5.7104	1.33382	bottom	88.5331	0.76221	0.427198	4.28124	261.51	311.329	456.86	35	TRUE	116
86	01161	0.80501	0.5257	12.5386	3.5156	6.2608	1.33942	bottom	88.5331	0.961835	0.526248	4.67427	242.083	225.54	365.75	35	TRUE	116
87	01161	0.286121	1.85736	5.27175	4.65378	5.4352	1.05678	bottom	88.5331	1.22482	0.540265	5.14317	184.458	269.746	340.467	35	TRUE	116
90	01161	0.741326	0.736741	19.8996	3.30848	6.3984	1.70792	bottom	88.5331	0.705787	0.409118	3.74631	251.86	323.603	267.265	35	TRUE	116
91	01161	0.79985	0.512837	30.8453	3.51979	4.9536	1.21273	bottom	88.5331	0.683256	0.393349	4.08466	302.281	285.919	275.179	35	TRUE	116
92	01161	0.753983	0.699078	34.4528	3.61189	5.5728	1.30848	bottom	88.5331	0.756277	0.472918	4.259	221.247	338.671	228.534	35	TRUE	116
93	01161	0.791222	0.513508	25.5296	3.09663	5.2976	1.41328	top	88.5331	0.677702	0.366297	3.74845	276.956	276.667	1105.38	35	TRUE	116
94	01161	0.807841	0.575789	18.2424	3.29246	5.504	1.29623	top	88.5331	0.662934	0.407766	4.24617	273.89	301.168	832.548	35	TRUE	116
95	01161	0.749473	0.817491	23.5677	3.60346	5.0912	1.02633	top	88.5331	0.828668	0.474742	4.96058	210.899	287.346	797.86	35	TRUE	116
96	01161	0.794581	0.397377	17.2691	3.94077	3.9904	0.783604	top	88.5331	0.831508	0.337899	5.09237	292.615	267.892	773.902	35	TRUE	116
97	01161	0.748959	0.568711	43.6	2.66297	5.2976	1.17802	top	88.5331	0.656686	0.337293	4.49703	293.272	292.994	624.103	35	TRUE	116
98	0116A	0.672167	0.904496	36.3703	3.34311	6.0544	1.4896	bottom	110.449	0.724974	0.432139	4.06446	205.37	269.146	641.673	35	TRUE	116
99	0116A	0.808038	0.262415	0	3.21881	6.0544	1.50586	bottom	110.449	0.667794	0.41792	4.02055	314.375	247.902	555.22	35	TRUE	116
100	0116A	0.660152	1.08346	0	3.60297	5.9856	1.35812	bottom	110.449	0.85669	0.503348	4.40725	304.438	305.794	522.097	35	TRUE	116
101	0116A	0.740343	0.700711	34.5286	2.97034	6.192	1.41936	bottom	110.449	0.747126	0.439352	4.36254	208.329	311.166	454.43	35	TRUE	116
102	0116A	0.73373	0.751599	35.9926	3.58142	5.2976	1.35961	bottom	110.449	0.774328	0.405431	3.89642	204.067	249.15	422.208	35	TRUE	116
104	0116A	0.753566	0.571544	34.511	3.02644	5.5728	1.3032	bottom	110.449	0.686286	0.403432	4.27625	304.966	296.732	360.811	35	TRUE	116
105	0116A	0.682769	0.711176	17.9622	3.42801	6.192	1.46774	bottom	110.449	0.879915	0.504439	4.21873	277.743	226.933	312.75	35	TRUE	116
106	0116A	0.751587	0.598308	13.9049	3.74671	5.16	0.936237	bottom	110.449	0.917909	0.532191	5.51143	300.47	313.478	305.946	35	TRUE	116
108	0116A	0.747046	0.600151	34.519	3.29883	6.4672	1.83611	bottom	110.449	0.725289	0.433914	3.52222	203.868	278.27	251.045	35	TRUE	116
109	0116A	0.696928	0.794044	18.6462	3.43983	5.6416	1.26371	bottom	110.449	0.851136	0.494473	4.46433	233.926	334.865	219.996	35	TRUE	116
110	0116A	0.752061	0.623822	0	3.85631	5.2288	1.25989	bottom	110.449	0.77275	0.468245	4.1502	189.572	254.069	206.752	35	TRUE	116
111	0116A	0.813454	0.422652	0	3.3287	5.848	1.6204	bottom	110.449	0.618945	0.390474	3.60899	259.568	236.706	97.0086	35	TRUE	116
117	01162	0.742225	0.342343	23.1179	3.44625	4.9536	0.799463	bottom	87.1421	0.833275	0.4942	6.19616	325.012	233.978	568.695	35	TRUE	116
119	01162	0.259247	1.80351	11.2655	3.83584	5.16	0.903419	bottom	87.1421	1.12782	0.428482	5.71164	209.942	242.424	530.98	35	TRUE	116
120	01162	0.720888	0.746922	15.2889	2.77201	5.2288	1.35052	bottom	87.1421	0.730843	0.327963	3.87168	212.404	314.652	515.057	35	TRUE	116
121	01162	0.810459	0.394452	9.22695	3.72183	6.3984	1.54775	bottom	87.1421	1.15332	0.531377	4.134	290.822	322.063	502.204	35	TRUE	116
123	01162	0.343447	1.54359	9.8333	4.6197	5.0912	0.961011	bottom	87.1421	1.13243	0.500563	5.29775	313.871	316.772	449.335	35	TRUE	116
124	01162	0.778264	0.687921	11.7961	3.32691	5.504	1.18123	bottom	87.1421	0.783416	0.447653	4.65957	213.429	249.627	426.335	35	TRUE	116
125	01162	0.706791	0.700575	21.5939	3.5774	4.8848	1.12941	bottom	87.1421	0.889003	0.345252	4.32509	278.374	247.536	398.856	35	TRUE	116
126	01162	0.801829	0.413408	17.389	3.09857	6.3296	1.51462	bottom	87.1421	0.736965	0.45316	4.179	226.857	344.24	368.327	35	TRUE	116
127	01162	0.41893	2.00442	6.44368	3.98221	4.6784	0.839443	bottom	87.1421	0.91084	0.381463	5.57322	203.961	266.289	369.111	35	TRUE	116
128	01162	0.736608	0.743299	30.3867	3.542	5.16	1.34348	bottom	87.1421	0.791621	0.37862	3.84078	280.283	340.959	328.259	35	TRUE	116
130	01162	0.805671	0.385931	11.4667	3.09576	6.536	1.55111	bottom	87.1421	0.767133	0.453023	4.21376	267.551	278.54	223.525	35	TRUE	116
131	01162	0.768646	0.64211	34.4508	3.67363	5.3664	1.21579	bottom	87.1421	0.816866	0.494486	4.41391	212.43	272.006	190.279	35	TRUE	116
132	01162	0.726216	0.671855	34.5143	3.49515	5.504	1.22182	bottom	87.1421	0.80134	0.472136	4.50474	299.882	289.925	179.783	35	TRUE	116
133	01162	0.874007	0.364808	26.9217	3.25496	5.6416	1.53637	bottom	87.1421	0.650059	0.350701	3.67203	254.177	377.355	100.284	35	TRUE	116
134	01162	0.769849	0.586073	34.4851	3.1995	5.7792	1.25281	top	87.1421	0.757161	0.456172	4.613	279.082	322.802	927.604	35	TRUE	116
136	01166	0.806929	0.446236	34.5193	3.89852	4.2656	1.05272	bottom	93.1203	0.712036	0.300021	4.05199	311.204	199.699	948.966	35	TRUE	116
137	01166	0.309331	1.71543	10.6542	4.27589	5.3664	1.23029	bottom	93.1203	1.10157	0.465766	4.36188	345.58	240.51	836.916	35	TRUE	116
139	01166	0.466286	1.22547	6.74748	2.8942	6.536	1.43327	bottom	93.1203	1.07039	0.518836	4.56022	280.331	227.665	769.162	35	TRUE	116
140	01166	0.371349	1.07218	12.1901	3.50608	5.2976	1.44557	bottom	93.1203	0.95281	0.377265	3.66471	246.893	299.517	736.428	35	TRUE	116
142	01166	0.326605	1.36286	9.97802	4.43035	4.6784	0.919257	bottom	93.1203	0.881114	0.352176	5.08933	304.171	216.365	719.795	35	TRUE	116
143	01166	0.825269	0.494172	6.66667	3.64499	5.7792	1.25312	bottom	93.1203	0.916583	0.525958	4.61186	337.911	288.085	672.834	35	TRUE	116
144	01166	0.688965	0.812382	8.03159	3.69198	5.16	1.25723	bottom	93.1203	0.818633	0.417842	4.10426	260.009	308.546	648.141	35	TRUE	116
145	01166	0.806194	0.500784	26.3733	3.04945	5.2288	1.31774	bottom	93.1203	0.609541	0.332089	3.96801	288.075	211.09	636.472	35	TRUE	116
146	01166	0.279902	2.02901	16.0955	4.8027	4.7472	0.793513	bottom	93.1203	1.20154	0.48655	5.98251	352.707	269.111	626.106	35	TRUE	116
147	01166	0.427056	1.20831	20.7164	3.38143	5.7104	1.17418	bottom	93.1203	0.851704	0.446279	4.86332	239.827	239.601	603.741	35	TRUE	116
148	01166	0.825194	0.484213	47.3	3.20761	5.4352	1.44034	bottom	93.1203	0.610235	0.346119	3.77355	296.079	331.022	561.367	35	TRUE	116
149	01166	0.793402	0.60164	11.9844	4.25408	5.16	1.01775	bottom	93.1203	0.893737	0.530566	5.06999	232.045	270.976	557.144	35	TRUE	116
150	01166	0.748929	0.873146	0	3.44794	5.4352	1.22528	bottom	93.1203	0.749651	0.438219	4.43587	338.63	305.472	523.388	35	TRUE	116
151	01166	0.651827	1.00899	17.7315	3.55707	5.7792	1.25458	bottom	93.1203	1.04502	0.508493	4.60648	259.77	321.073	477.312	35	TRUE	116
152	01166	0.855496	0.386992	0	3.18039	5.2288	1.47346	bottom	93.1203	0.55154	0.30007	3.54865	275.122	215.025	480.502	35	TRUE	116
153	01166	0.820698	0.536408	12.2238	3.40231	5.16	1.23377	bottom	93.1203	0.687611	0.395769	4.18229	316.112	223.865	444.102	35	TRUE	116
154	01166	0.82857	0.509491	14.1588	3.71568	5.7792	1.28253	bottom	93.1203	0.841101	0.468495	4.50609	249.919	233.068	425.026	35	TRUE	116
155	01166	0.852191	0.211512	19.5309	3.98595	4.128	0.811147	bottom	93.1203	0.848422	0.390555	5.08909	318.072	230.527	389.969	35	TRUE	116
156	01166	0.832884	0.445364	20.64	3.02879	5.7104	1.44542	bottom	93.1203	0.634723	0.346949	3.95069	277.986	331.694	378.324	35	TRUE	116
157	01166	0.724309	0.768338	17.7931	3.66088	4.2656	0.833663	bottom	93.1203	0.673474	0.366792	5.11669	233.474	248.121	382.628	35	TRUE	116
158	01166	0.80618	0.537631	11.9175	3.62749	5.9168	1.39333	bottom	93.1203	0.946562	0.455703	4.24652	321.786	314.114	345.863	35	TRUE	116
160	01166	0.799925	0.580581	17.8701	3.35834	5.9168	1.49352	bottom	93.1203	0.761579	0.456215	3.96166	227.192	269.089	225.119	35	TRUE	116
161	01166	0.820278	0.423409	34.4	3.2441	6.1232	1.59606	bottom	93.1203	0.693544	0.434044	3.83645	284.888	248.424	219.646	35	TRUE	116
162	01166	0.848311	0.307406	0	2.93088	6.1232	1.68665	bottom	93.1203	0.571736	0.351313	3.63039	274.627	329.198	103.126	35	TRUE	116
163	01166	0.665902	0.879229	26.8052	2.7613	5.2976	1.3521	top	93.1203	0.702064	0.320271	3.91807	259.902	221.459	1206.87	35	TRUE	116
164	01166	0.74329	0.817136	67.6783	3.03495	5.0912	1.1737	top	93.1203	0.725857	0.36842	4.33773	265.844	280.639	1110.69	35	TRUE	116
166	01166	0.441472	1.2164	6.32411	3.1803	5.5728	0.998878	top	93.1203	0.907495	0.485938	5.57906	231.549	291.152	939.879	35	TRUE	116
167	01167	0.793706	0.392495	25.2267	3.03743	6.0544	1.57584	bottom	101.162	0.671454	0.398417	3.84202	194.041	240.268	611.568	35	TRUE	116
168	01167	0.573391	1.04506	23.7434	3.02852	5.5728	1.03221	bottom	101.162	0.824376	0.493627	5.39889	238.594	195.291	575.28	35	TRUE	116
169	01167	0.77282	0.598533	0	3.14137	5.5728	1.74699	bottom	101.162	0.546744	0.298904	3.18995	292.922	297.082	534.135	35	TRUE	116
170	01167	0.740389	0.598451	12.7385	3.67919	5.2288	1.29342	bottom	101.162	0.844635	0.365867	4.04261	302.73	267.525	475.308	35	TRUE	116
171	01167	0.785719	0.418311	0	3.00931	5.7792	1.70154	bottom	101.162	0.582718	0.329865	3.39645	222.267	210.022	453.952	35	TRUE	116
172	01167	0.77748	0.542932	9.65671	4.11078	5.4352	1.14244	bottom	101.162	0.903582	0.541219	4.75753	237.701	316.839	454.331	35	TRUE	116
173	01167	0.724592	0.648878	10.3252	3.0613	5.7104	1.28226	bottom	101.162	0.761705	0.446813	4.45339	274.025	198.187	418.968	35	TRUE	116
174	01167	0.688596	0.936984	19.388	3.75976	4.816	1.15896	bottom	101.162	0.864326	0.364577	4.15544	209.041	232.57	388.308	35	TRUE	116
175	01167	0.743533	0.720873	13.8183	3.99208	4.816	0.881082	bottom	101.162	0.848737	0.497668	5.46601	284.844	199.955	363.611	35	TRUE	116
176	01167	0.661382	0.924755	23.7402	3.15175	7.0176	1.81067	bottom	101.162	0.832328	0.484583	3.87569	270.352	304.436	325.639	35	TRUE	116
177	01167	0.752221	0.529241	19.9484	3.0581	4.7472	1.00435	bottom	101.162	0.644442	0.378714	4.72666	324.389	255.973	326.786	35	TRUE	116
178	01167	0.682037	0.788641	22.9608	3.47724	5.7792	1.32792	bottom	101.162	0.825323	0.474142	4.35208	232.889	314.034	285.326	35	TRUE	116
179	01167	0.73747	0.505258	14.531	3.74903	4.4032	0.661229	bottom	101.162	0.861549	0.486423	6.65911	322.53	252.505	270.417	35	TRUE	116
180	01167	0.798143	0.427173	55.04	3.06439	5.16	1.40892	bottom	101.162	0.566056	0.32256	3.66237	203.848	232.519	248.802	35	TRUE	116
181	01167	0.745874	0.44207	8.7142	2.96599	6.192	1.51425	bottom	101.162	0.698782	0.420715	4.08914	263.137	213.075	228.686	35	TRUE	116
182	01167	0.690136	0.809885	23.3385	3.5309	5.2288	1.24099	bottom	101.162	0.77092	0.442801	4.21342	296.885	211.016	188.527	35	TRUE	116
183	01167	0.770147	0.432439	15.1726	3.64657	4.816	0.94894	bottom	101.162	0.786698	0.462272	5.07514	197.385	229.277	190.497	35	TRUE	116
184	01167	0.660138	0.801352	0	2.61551	5.9168	1.64829	bottom	101.162	0.582466	0.313025	3.58966	268.271	290.819	94.0788	35	TRUE	116
186	0116C	0.834049	0.408248	24.3972	3.01043	5.6416	1.483	bottom	99.8194	0.60304	0.348678	3.80417	249.38	167.328	858.086	35	TRUE	116
187	0116C	0.763451	0.61053	23.3905	3.58957	5.0912	1.15803	bottom	99.8194	0.766754	0.46418	4.39644	307.921	136.803	828.701	35	TRUE	116
188	0116C	0.712595	0.748126	12.1079	4.12276	5.3664	1.18573	bottom	99.8194	0.893232	0.503097	4.52584	237.139	215.631	773.351	35	TRUE	116
189	0116C	0.803406	0.348498	21.7263	3.12335	5.3664	1.1093	bottom	99.8194	0.707555	0.412641	4.83762	251.143	183.511	655.483	35	TRUE	116
190	0116C	0.743915	0.581771	26.013	3.27976	5.6416	1.11215	bottom	99.8194	0.893295	0.488686	5.07268	216.679	249.879	638.981	35	TRUE	116
191	0116C	0.794341	0.606086	34.4606	3.23237	6.192	1.51051	bottom	99.8194	0.776095	0.463343	4.09927	284.273	315.096	580.068	35	TRUE	116
193	0116C	0.342775	0.789702	12.1211	4.60212	5.16	1.05107	bottom	99.8194	0.924031	0.506507	4.90929	287.409	202.168	581.866	35	TRUE	116
194	0116C	0.66193	1.07792	15.6043	4.12429	5.3664	1.165	bottom	99.8194	1.06711	0.494109	4.60637	263.629	326.739	527.756	35	TRUE	116
195	0116C	0.734351	0.384779	24.3917	3.52624	3.9904	0.724854	bottom	99.8194	0.829488	0.329328	5.50511	324.387	260.677	531.97	35	TRUE	116
196	0116C	0.749074	0.649899	35.5057	2.94193	6.1232	1.3099	bottom	99.8194	0.787329	0.446184	4.67454	209.747	269.258	504.524	35	TRUE	116
199	0116C	0.757641	0.585221	0	2.79699	5.9856	1.3951	bottom	99.8194	0.68313	0.394525	4.29044	289.096	340.374	436.981	35	TRUE	116
201	0116C	0.719495	0.856214	13.8174	3.5649	6.192	1.45639	bottom	99.8194	0.934444	0.539151	4.25161	319.493	286.082	406.008	35	TRUE	116
202	0116C	0.722302	0.825786	23.0075	3.95505	5.504	1.13737	bottom	99.8194	0.895314	0.519439	4.83921	268.379	354.627	380.89	35	TRUE	116
203	0116C	0.783553	0.573704	0	2.78736	5.9168	1.48668	bottom	99.8194	0.626771	0.355218	3.97987	203.908	309.849	356.554	35	TRUE	116
204	0116C	0.635454	0.867035	17.2765	4.04737	4.6096	0.767135	bottom	99.8194	0.958048	0.483541	6.00885	317.267	267.405	353.014	35	TRUE	116
205	0116C	0.791871	0.544491	18.0247	3.51854	5.7792	1.41747	bottom	99.8194	0.805821	0.494903	4.07712	229.501	258.716	324.001	35	TRUE	116
207	0116C	0.392847	1.52519	26.7195	4.58051	4.4032	0.763609	bottom	99.8194	0.962214	0.465376	5.7663	234.811	245.713	271.611	35	TRUE	116
208	0116C	0.795326	0.379945	17.0189	2.80622	5.848	1.44609	bottom	99.8194	0.623678	0.371517	4.044	290.547	318.827	237.929	35	TRUE	116
209	0116C	0.807029	0.476465	10.8185	3.33688	6.0544	1.39943	bottom	99.8194	0.782027	0.50099	4.32633	269.367	371.463	215.057	35	TRUE	116
210	0116C	0.79282	0.54621	0	3.88679	5.0224	1.10667	bottom	99.8194	0.786003	0.474878	4.53832	295.177	287.897	194.785	35	TRUE	116
211	0116C	0.842249	0.400963	0	3.20095	6.2608	1.6334	bottom	99.8194	0.640971	0.426886	3.83298	205.17	318.705	107.056	35	TRUE	116
213	01165	0.78658	0.666149	20.2921	3.3964	6.3984	1.53404	bottom	100.635	0.728634	0.475865	4.17095	338.437	253.451	865.083	35	TRUE	116
214	01165	0.824885	0.393987	24.9927	3.44209	5.16	1.08347	bottom	100.635	0.755015	0.437548	4.76246	312.162	162.983	734.929	35	TRUE	116
217	01165	0.816934	0.42883	40.1333	3.09234	6.0544	1.47788	bottom	100.635	0.633082	0.402868	4.09668	283.18	273.751	689.435	35	TRUE	116
219	01165	0.860099	0.31564	35.776	3.42488	5.7104	1.4928	bottom	100.635	0.604239	0.373526	3.8253	243.39	183.913	599.42	35	TRUE	116
220	01165	0.362121	1.89378	24.5858	4.51728	4.9536	0.919589	bottom	100.635	1.13868	0.501781	5.38676	331.264	212	596.461	35	TRUE	116
221	01165	0.531646	1.5631	11.6106	3.50436	5.7104	1.19617	bottom	100.635	0.901878	0.537747	4.77392	215.561	239.469	525.766	35	TRUE	116
222	01165	0.362413	2.05898	7.1047	3.61038	5.2976	0.895155	bottom	100.635	0.993265	0.464275	5.91808	287.695	183.957	519.333	35	TRUE	116
223	01165	0.76736	0.611133	23.0937	3.33004	5.504	1.06928	bottom	100.635	0.802918	0.484459	5.14739	323.78	240.246	485.457	35	TRUE	116
225	01165	0.219845	2.08358	23.8916	4.92279	4.816	0.814697	bottom	100.635	1.28939	0.521083	5.9114	319.838	222.72	426.789	35	TRUE	116
226	01165	0.779797	0.522648	34.5139	3.08142	5.0912	1.0537	bottom	100.635	0.690577	0.385999	4.83173	264.31	181.14	401.582	35	TRUE	116
227	01165	0.717058	0.952966	23.3344	3.32038	6.7424	1.51431	bottom	100.635	0.894305	0.543466	4.45245	210.922	224.083	391.645	35	TRUE	116
228	01165	0.724967	0.702279	8.83799	3.83405	4.8848	0.943048	bottom	100.635	0.856122	0.485042	5.1798	194.432	253.758	345.981	35	TRUE	116
230	01165	0.792706	0.568503	13.8946	3.19225	6.1232	1.42177	bottom	100.635	0.816234	0.493158	4.30673	296.563	280.44	316.995	35	TRUE	116
232	01165	0.402253	1.47549	27.435	4.57783	4.7472	0.938075	bottom	100.635	0.976414	0.469228	5.06058	312.034	264.006	265.598	35	TRUE	116
233	01165	0.845151	0.487338	35.0143	3.2862	4.6784	1.19316	bottom	100.635	0.571736	0.337095	3.92102	192.064	279.151	231.298	35	TRUE	116
234	01165	0.815862	0.435093	0	3.5692	6.192	1.56862	bottom	100.635	0.716643	0.470576	3.94742	245.028	231.513	183.535	35	TRUE	116
235	01165	0.794062	0.497786	14.7053	3.7596	4.7472	0.942813	bottom	100.635	0.741509	0.478282	5.03514	184.202	280.049	172.817	35	TRUE	116
236	01165	0.827841	0.403802	0	3.17315	4.6784	1.0466	top	100.635	0.577858	0.349375	4.47008	236.683	186.347	1221.13	35	TRUE	116
237	01165	0.797974	0.341788	15.2084	3.22711	4.5408	0.845226	top	100.635	0.624562	0.377773	5.37229	305.847	266.363	1126.25	35	TRUE	116
238	01165	0.834033	0.450311	15.8769	3.3051	5.7792	1.63314	top	100.635	0.574955	0.36079	3.5387	276.531	184.416	905.494	35	TRUE	116
239	01165	0.817353	0.42079	38.528	2.80557	5.0224	1.23041	top	100.635	0.581014	0.316334	4.0819	202.187	249.431	801.949	35	TRUE	116
241	01164	0.321349	1.46875	9.84029	4.0856	5.6416	1.15218	bottom	97.8504	1.03782	0.467496	4.89647	230.472	216.141	860.16	35	TRUE	116
242	01164	0.771371	0.64016	17.8255	3.1237	5.5728	1.29592	bottom	97.8504	0.737344	0.389285	4.30027	245.013	186.434	723.534	35	TRUE	116
244	01164	0.714822	0.816019	19.3726	4.22576	4.6784	0.84199	bottom	97.8504	1.02394	0.424339	5.55636	226.584	215.544	671.601	35	TRUE	116
245	01164	0.722896	0.705676	23.3503	3.08756	5.848	1.22657	bottom	97.8504	0.758486	0.451802	4.76777	235.677	307.088	641.47	35	TRUE	116
246	01164	0.798008	0.528182	14.0694	3.56194	5.5728	1.10831	bottom	97.8504	0.915637	0.541567	5.02818	300.78	296.285	608.577	35	TRUE	116
247	01164	0.740258	0.730003	38.8453	4.25662	4.5408	0.887206	bottom	97.8504	0.859025	0.432074	5.11809	220.122	283.099	583.292	35	TRUE	116
248	01164	0.77115	0.504354	23.8989	3.0481	6.1232	1.58413	bottom	97.8504	0.643811	0.382515	3.86534	250.645	194.613	560.166	35	TRUE	116
249	01164	0.463824	1.54852	7.73268	3.09878	6.192	1.22269	bottom	97.8504	1.02249	0.522835	5.06424	291.872	215.704	511.634	35	TRUE	116
250	01164	0.732228	0.712996	23.2965	3.60219	5.0224	0.95042	bottom	97.8504	0.818002	0.500456	5.2844	200.643	214.362	515.754	35	TRUE	116
251	01164	0.655586	0.992895	22.2969	4.47148	4.9536	0.871191	bottom	97.8504	1.1891	0.471886	5.68601	311.618	234.241	463.154	35	TRUE	116
252	01164	0.253016	1.81638	14.068	5.05045	4.0592	0.565411	bottom	97.8504	1.20311	0.519549	7.1792	203.418	210.544	458.24	35	TRUE	116
253	01164	0.754935	0.676272	17.3413	3.15031	5.848	1.36863	bottom	97.8504	0.777988	0.467756	4.27289	264.427	314.383	440.592	35	TRUE	116
254	01164	0.651162	0.841958	12.8922	3.26011	5.9168	1.44552	bottom	97.8504	0.928701	0.487941	4.0932	196.92	278.145	395.09	35	TRUE	116
256	01164	0.771289	0.53684	17.4567	3.09004	7.0176	1.66967	bottom	97.8504	0.871332	0.53352	4.20299	288.335	227.431	343.843	35	TRUE	116
258	01164	0.558903	1.08117	16.0844	3.8293	5.4352	1.16769	bottom	97.8504	0.864452	0.494434	4.65464	315.618	245.329	296.44	35	TRUE	116
259	01164	0.630166	0.977808	23.0598	3.24757	6.3296	1.56984	bottom	97.8504	0.751481	0.455612	4.032	199.688	280.491	195.99	35	TRUE	116
260	01164	0.809597	0.500059	0	3.70688	5.7104	1.36255	bottom	97.8504	0.78045	0.495952	4.19096	267.475	314.223	198.71	35	TRUE	116
261	01164	0.84672	0.317934	0	3.14484	5.3664	1.57951	bottom	97.8504	0.555075	0.319848	3.39752	266.213	221.604	102.045	35	TRUE	116
262	01164	0.703223	0.932917	23.1755	3.47182	6.0544	1.36927	top	97.8504	0.854291	0.50029	4.42162	260.232	203.645	1088.47	35	TRUE	116

## Sheet: 111
	length	width	depth	ratio	circularity	volume	crease_depth	surface_area	crease_volume	x	y	z	source	Stalk	spike_height	temperature	Drought	Treatment
0	6.8112	4.1244	2.90048	1.65144	0.705082	0.44752	0.786082	0.791052	11.6495	238.685	195.367	924.472	bottom	01117	113.283	25	FALSE	111
2	5.2288	4.66393	3.73896	1.12111	0.252993	0.378678	1.8041	0.965117	19.2686	214.278	262.373	865.876	bottom	01117	113.283	25	FALSE	111
3	6.0544	4.19838	2.91851	1.44208	0.326962	0.282817	1.02903	0.75937	20.8301	254.247	297.868	772.706	bottom	01117	113.283	25	FALSE	111
5	5.9168	4.2364	2.75418	1.39666	0.724807	0.363388	0.738051	0.720366	34.5835	208.541	245.466	717.046	bottom	01117	113.283	25	FALSE	111
7	4.8848	4.9004	3.64466	0.996816	0.404637	0.436545	1.15744	0.814025	24.2836	200.35	259.523	670.276	bottom	01117	113.283	25	FALSE	111
9	5.9168	3.91727	2.93362	1.51044	0.771055	0.341732	0.646048	0.735261	25.4722	230.167	317.24	630.483	bottom	01117	113.283	25	FALSE	111
11	5.848	4.54383	2.93144	1.28702	0.709835	0.404715	0.830945	0.745801	35.1707	287.253	304.78	613.142	bottom	01117	113.283	25	FALSE	111
12	4.9536	4.73796	3.9349	1.04551	0.637807	0.439753	1.22196	0.992697	17.4635	218.019	317.708	581.937	bottom	01117	113.283	25	FALSE	111
13	5.3664	4.97371	3.25093	1.07895	0.621787	0.447073	1.26114	0.97471	24.2894	310.094	287.234	578.008	bottom	01117	113.283	25	FALSE	111
14	5.4352	4.32326	2.64727	1.2572	0.700611	0.319258	0.788477	0.668551	10.2376	196.173	259.823	540.2	bottom	01117	113.283	25	FALSE	111
15	6.192	4.2066	3.16814	1.47197	0.737369	0.424564	0.842465	0.834095	22.9688	245.653	223.219	527.436	bottom	01117	113.283	25	FALSE	111
16	4.7472	4.95392	3.93711	0.958271	0.621736	0.435008	1.08248	0.868428	23.1755	191.468	269.985	491.145	bottom	01117	113.283	25	FALSE	111
18	4.3344	5.47631	3.51797	0.791482	0.288617	0.317649	1.53769	0.780323	33.4222	271.995	227.371	484.977	bottom	01117	113.283	25	FALSE	111
19	5.0912	4.25838	3.03199	1.19557	0.476037	0.342849	1.12785	0.671139	14.0267	313.014	288.524	451.926	bottom	01117	113.283	25	FALSE	111
20	6.0544	4.54101	2.95261	1.33327	0.745553	0.422203	0.741754	0.769594	24.1962	260.803	328.773	444.031	bottom	01117	113.283	25	FALSE	111
21	5.0912	4.93377	3.0589	1.03191	0.64113	0.388145	1.07842	0.738795	23.3622	228.723	331.271	408.683	bottom	01117	113.283	25	FALSE	111
23	3.9904	5.2686	4.13845	0.757393	0.818665	0.407392	0.414734	0.837566	24.3025	312.699	291.671	400.485	bottom	01117	113.283	25	FALSE	111
24	5.4352	4.201	2.81695	1.29379	0.460415	0.334196	1.21898	0.716453	5.848	277.284	230.987	372.84	bottom	01117	113.283	25	FALSE	111
25	6.0544	4.36437	3.09762	1.38723	0.743787	0.407532	0.839931	0.785246	17.3243	214.19	241.266	359.514	bottom	01117	113.283	25	FALSE	111
26	5.0912	4.59456	3.13284	1.10809	0.660483	0.341787	1.0085	0.807399	17.1645	192.231	263.358	325.133	bottom	01117	113.283	25	FALSE	111
29	6.3296	4.05194	3.25433	1.56212	0.75368	0.397036	0.75329	0.727246	11.7972	262.728	315.609	251.136	bottom	01117	113.283	25	FALSE	111
30	4.6096	3.94429	2.97216	1.16868	0.800597	0.29627	0.573786	0.592627	16.985	300.359	282.685	250.266	bottom	01117	113.283	25	FALSE	111
31	5.7792	4.27019	3.00012	1.35338	0.759889	0.395186	0.64594	0.742582	39.6756	230.922	336.563	219.871	bottom	01117	113.283	25	FALSE	111
32	4.128	5.63994	3.9195	0.731923	0.809824	0.425235	0.485658	0.805063	18.2853	300.302	290.082	198.849	bottom	01117	113.283	25	FALSE	111
33	6.192	3.87739	3.18844	1.59695	0.794578	0.414569	0.542591	0.694995	10.8507	179.591	276.172	124.051	bottom	01117	113.283	25	FALSE	111
34	5.6416	3.40184	3.15644	1.6584	0.860072	0.33871	0.333786	0.54321	0	222.942	250.279	114.476	bottom	01117	113.283	25	FALSE	111
35	4.472	3.52163	3.0839	1.26987	0.80421	0.267533	0.418502	0.594078	15.0209	315.546	264.665	1268.14	top	01117	113.283	25	FALSE	111
36	5.7104	3.87658	2.99113	1.47305	0.650249	0.404848	0.979789	0.836809	8.88003	302.129	272.932	1104.56	top	01117	113.283	25	FALSE	111
37	6.0544	3.81573	2.91442	1.58669	0.607322	0.334043	0.914905	0.728571	14.3273	243.387	227.085	1044.55	top	01117	113.283	25	FALSE	111
38	5.2288	4.49282	3.32906	1.16381	0.358795	0.393558	1.10715	0.843878	9.62974	194.518	272.213	1015.29	top	01117	113.283	25	FALSE	111
39	5.3664	4.26204	3.33304	1.25912	0.400428	0.429257	1.70124	0.867419	10.0578	275.509	222.318	1009.89	top	01117	113.283	25	FALSE	111
40	6.3296	4.55747	2.83935	1.38884	0.442071	0.430002	1.49304	0.821662	23.0292	221.437	314.839	931.643	top	01117	113.283	25	FALSE	111
41	5.7104	4.04919	3.28821	1.41026	0.66415	0.435275	0.945959	0.824628	34.4342	290.508	274.795	926.493	top	01117	113.283	25	FALSE	111
42	5.5728	3.96111	2.85944	1.40688	0.640843	0.319128	1.16272	0.671202	17.2431	177.08	283.302	874.963	top	01117	113.283	25	FALSE	111
43	6.192	4.2279	3.12462	1.46456	0.666579	0.422949	0.831154	0.832833	22.9878	220.535	242.095	858.815	top	01117	113.283	25	FALSE	111
44	5.0912	4.56448	3.84088	1.11539	0.524676	0.425411	1.66057	0.885784	24.041	176.518	302.344	827.336	top	01117	113.283	25	FALSE	111
46	6.3296	4.46696	2.90931	1.41698	0.703779	0.424684	0.875029	0.793893	34.5154	227.031	328.692	765.33	top	01117	113.283	25	FALSE	111
48	5.3664	4.0511	3.29698	1.32468	0.629504	0.39176	1.21189	0.849368	23.6078	271.226	287.212	733.403	top	01117	113.283	25	FALSE	111
49	5.2976	3.75056	2.48029	1.41248	0.6976	0.239328	0.713241	0.608783	17.4293	231.573	305.14	872.215	bottom	01115	116.84	25	FALSE	111
50	5.5728	4.34149	2.84329	1.28361	0.396823	0.348695	1.07427	0.81169	8.70052	280.137	282.625	848.717	bottom	01115	116.84	25	FALSE	111
52	3.784	4.34172	3.29025	0.871544	0.733083	0.235231	0.771296	0.549963	14.0545	208.428	278.151	820.883	bottom	01115	116.84	25	FALSE	111
53	4.5408	4.61807	4.11199	0.983267	0.310442	0.387106	1.62937	0.839207	6.96609	289.688	277.106	803.46	bottom	01115	116.84	25	FALSE	111
54	5.0224	4.67471	3.26141	1.07438	0.52908	0.402184	1.38871	0.840406	9.93645	181.895	277.25	797.533	bottom	01115	116.84	25	FALSE	111
55	5.4352	3.9521	2.59347	1.37527	0.42496	0.250488	1.24901	0.643622	24.1945	246.437	195.544	777.226	bottom	01115	116.84	25	FALSE	111
56	5.504	4.45163	2.84538	1.2364	0.646201	0.346744	0.962142	0.81554	17.9317	289.645	220.681	752.837	bottom	01115	116.84	25	FALSE	111
57	5.4352	5.00585	3.28866	1.08577	0.421736	0.397417	1.73464	0.877643	13.9589	218.843	213.869	735.575	bottom	01115	116.84	25	FALSE	111
58	4.6096	5.24817	3.89388	0.878326	0.367047	0.39684	1.89121	0.837756	17.8253	297.845	229.605	707.82	bottom	01115	116.84	25	FALSE	111
59	5.0912	5.13216	3.19953	0.992019	0.386324	0.371839	1.96545	0.809418	11.9291	195.991	232.06	701.599	bottom	01115	116.84	25	FALSE	111
60	5.6416	3.69041	2.53733	1.52872	0.713713	0.252882	0.735099	0.628853	15.6127	272.559	313.32	688.63	bottom	01115	116.84	25	FALSE	111
62	6.0544	4.46909	3.01683	1.35473	0.40349	0.391376	1.6511	0.879789	18.6862	239.81	308.956	648.975	bottom	01115	116.84	25	FALSE	111
63	4.7472	4.75716	2.9811	0.997907	0.381408	0.330077	1.02304	0.785183	8.58524	312.964	281.03	654.029	bottom	01115	116.84	25	FALSE	111
64	5.2288	4.60766	3.02617	1.13481	0.46111	0.370729	1.69586	0.814278	9.70697	211.476	300.526	615.989	bottom	01115	116.84	25	FALSE	111
65	4.0592	5.08655	4.02512	0.798027	0.446102	0.351769	0.933891	0.81188	9.03372	314.203	278.877	610.19	bottom	01115	116.84	25	FALSE	111
67	5.2288	3.86089	2.52716	1.3543	0.450155	0.226943	1.28732	0.596792	10.9744	267.356	202.818	594.878	bottom	01115	116.84	25	FALSE	111
68	4.7472	4.7796	3.03815	0.993221	0.633694	0.332099	1.11946	0.753501	23.3771	310.552	224.18	561.581	bottom	01115	116.84	25	FALSE	111
69	5.504	4.73746	3.24164	1.1618	0.615406	0.397671	1.21982	0.878905	11.9898	237.575	216.625	553.007	bottom	01115	116.84	25	FALSE	111
70	5.0912	5.20408	3.19065	0.978309	0.525801	0.385445	1.56322	0.805821	22.9876	210.884	240.502	523.382	bottom	01115	116.84	25	FALSE	111
71	5.2976	3.4072	2.79228	1.55483	0.758083	0.226914	0.70377	0.566561	19.35	315.975	305.905	513.49	bottom	01115	116.84	25	FALSE	111
72	4.1968	5.78722	3.85163	0.725184	0.786302	0.39557	0.320973	0.834221	9.89155	312.518	235.11	516.525	bottom	01115	116.84	25	FALSE	111
73	6.2608	3.9886	3.22915	1.56967	0.710394	0.362411	0.817724	0.859719	22.9651	276.422	318.221	475.089	bottom	01115	116.84	25	FALSE	111
74	4.6096	4.23789	2.93513	1.08771	0.634566	0.294681	1.00486	0.701559	10.5612	334.904	282.886	472.258	bottom	01115	116.84	25	FALSE	111
75	5.6416	4.59627	3.09924	1.22743	0.613622	0.416038	1.02361	0.828668	22.9584	237.257	316.125	446.34	bottom	01115	116.84	25	FALSE	111
76	3.784	6.01419	3.402	0.629178	0.749969	0.34126	0.309713	0.824439	10.4471	326.405	280.74	424.077	bottom	01115	116.84	25	FALSE	111
78	5.9168	4.18018	3.11501	1.41544	0.731162	0.371155	0.849896	0.839523	13.7846	275.95	228.186	373.147	bottom	01115	116.84	25	FALSE	111
79	5.2976	4.38516	2.65673	1.20807	0.656146	0.303337	0.947111	0.700675	11.84	214.625	242.288	383.266	bottom	01115	116.84	25	FALSE	111
80	5.0224	4.67308	3.15126	1.07475	0.600513	0.36316	1.13744	0.818822	11.9055	302.43	232.242	337.586	bottom	01115	116.84	25	FALSE	111
81	4.0592	5.16293	4.17772	0.786221	0.558169	0.376314	0.856258	0.892664	16.0684	215.133	252.66	334.092	bottom	01115	116.84	25	FALSE	111
82	6.0544	3.58359	2.94286	1.68948	0.799356	0.319379	0.51896	0.64602	35.2631	289.948	320.767	272.411	bottom	01115	116.84	25	FALSE	111
83	4.816	3.38525	2.724	1.42264	0.799486	0.228444	0.523801	0.518722	20.5077	245.027	330.991	284.934	bottom	01115	116.84	25	FALSE	111
84	5.2976	4.11358	2.9717	1.28783	0.669864	0.339973	0.933727	0.660851	34.6326	318.715	311.568	239.773	bottom	01115	116.84	25	FALSE	111
85	4.4032	4.26208	3.60751	1.03311	0.740551	0.359884	0.861827	0.714055	22.9701	238.097	326.517	235.192	bottom	01115	116.84	25	FALSE	111
86	5.9856	3.48935	3.30984	1.71539	0.850195	0.341823	0.288936	0.624435	0	288.918	262.914	101.83	bottom	01115	116.84	25	FALSE	111
87	4.6096	3.82132	3.12043	1.20628	0.687758	0.295221	0.786344	0.693354	31.3526	313.4	251.804	1142.69	top	01115	116.84	25	FALSE	111
88	5.3664	3.91094	2.97286	1.37215	0.449644	0.311771	1.06994	0.712919	34.4352	231.644	217.312	1083.09	top	01115	116.84	25	FALSE	111
89	5.4352	3.74986	3.02084	1.44944	0.754078	0.358992	0.319264	0.769784	22.5424	301.162	215.582	1060.86	top	01115	116.84	25	FALSE	111
90	4.6096	4.25973	2.87446	1.08213	0.65972	0.297436	0.97065	0.696131	12.1396	318.549	261.616	999.387	top	01115	116.84	25	FALSE	111
91	6.0544	4.40803	2.70567	1.37349	0.608665	0.354159	1.0249	0.78045	30.3986	253.42	286.914	1000.06	top	01115	116.84	25	FALSE	111
92	5.848	4.46533	2.73905	1.30965	0.404823	0.400911	1.68123	0.851073	9.17024	213.74	280.283	973.724	top	01115	116.84	25	FALSE	111
93	5.7104	4.14884	2.96701	1.37638	0.332984	0.313628	1.24498	0.775527	23.2933	254.839	217.053	903.118	top	01115	116.84	25	FALSE	111
94	4.9536	4.00995	2.58559	1.23533	0.47099	0.285875	0.958936	0.689504	20.8424	282.725	233.607	869.571	top	01115	116.84	25	FALSE	111
95	5.5728	3.71228	2.64211	1.50118	0.441357	0.255093	1.13452	0.606322	12.6875	227.051	306.433	848.537	top	01115	116.84	25	FALSE	111
96	5.3664	3.99184	3.05572	1.34434	0.38391	0.330493	1.2319	0.779818	19.6331	279.381	294.854	817.313	top	01115	116.84	25	FALSE	111
97	5.504	3.98223	2.52912	1.38214	0.654808	0.30164	0.827145	0.694301	14.3244	207.358	284.141	803.392	top	01115	116.84	25	FALSE	111
98	5.16	4.41783	3.1532	1.16799	0.598831	0.422958	1.24051	0.825007	34.6403	182.952	277.568	772.476	top	01115	116.84	25	FALSE	111
99	4.2656	4.60124	3.98653	0.927055	0.50069	0.380277	1.03447	0.771614	11.8323	284.312	288.825	766.945	top	01115	116.84	25	FALSE	111
100	6.2608	4.24323	2.77055	1.47548	0.598222	0.42471	1.03651	1.01586	11.582	271.342	253.531	681.351	top	01115	116.84	25	FALSE	111
102	5.6416	3.91825	2.75151	1.43983	0.408299	0.295794	1.30917	0.710584	12.3669	190.681	314.045	632.775	top	01115	116.84	25	FALSE	111
103	5.2976	4.27276	3.26074	1.23986	0.375677	0.358634	1.02345	0.813457	26.1988	255.919	320.033	607.946	top	01115	116.84	25	FALSE	111
104	5.4352	4.45513	2.66932	1.21999	0.627315	0.423939	0.900505	0.810112	24.2653	175.092	297.579	570.254	top	01115	116.84	25	FALSE	111
105	4.7472	4.33164	3.67094	1.09593	0.538278	0.391653	1.47727	0.877958	11.0241	270.599	317.15	564.328	top	01115	116.84	25	FALSE	111
106	5.7104	4.08611	3.27937	1.39752	0.67192	0.418549	0.920419	0.80601	17.8807	238.816	254.817	910.618	bottom	01119	97.244	25	FALSE	111
108	5.7104	4.41716	3.26708	1.29278	0.35332	0.321323	1.05277	0.735072	31.6636	242.586	174.919	899.516	bottom	01119	97.244	25	FALSE	111
109	6.1232	4.13716	3.08016	1.48005	0.579173	0.392672	0.97684	0.923904	11.7859	278.826	271.744	825.149	bottom	01119	97.244	25	FALSE	111
110	5.2976	4.6019	3.04311	1.15118	0.423127	0.408662	1.72223	0.828163	23.1991	295.377	191.297	804.84	bottom	01119	97.244	25	FALSE	111
111	5.7792	3.59555	2.9122	1.60732	0.694737	0.299285	0.762046	0.731979	14.8195	212.61	261.819	767.647	bottom	01119	97.244	25	FALSE	111
112	5.7792	4.10376	3.3577	1.40827	0.710014	0.434855	0.808213	0.881808	17.6539	227.967	196.815	747.643	bottom	01119	97.244	25	FALSE	111
113	5.0224	4.45397	3.37741	1.12762	0.406513	0.41664	1.89115	0.832644	13.8609	216.796	279.613	723.109	bottom	01119	97.244	25	FALSE	111
114	4.8848	4.68614	3.76324	1.04239	0.464198	0.437792	1.98929	0.838071	17.5109	244.696	180.837	708.05	bottom	01119	97.244	25	FALSE	111
115	5.0912	3.67589	2.59051	1.38502	0.675529	0.214552	0.930973	0.565362	16.1037	308.089	243.15	694.321	bottom	01119	97.244	25	FALSE	111
116	6.4672	4.83826	2.84447	1.33668	0.390453	0.418946	1.76214	0.872909	15.6843	269.533	287.602	646.689	bottom	01119	97.244	25	FALSE	111
117	4.4032	4.7296	3.86715	0.930989	0.712339	0.411293	0.883849	0.794271	22.9838	295.803	213.885	627.326	bottom	01119	97.244	25	FALSE	111
118	6.192	4.58799	2.89403	1.34961	0.734278	0.412254	0.776443	0.830813	13.8894	201.601	232.984	585.23	bottom	01119	97.244	25	FALSE	111
119	4.4032	4.52426	2.83288	0.973242	0.656345	0.281817	0.937813	0.654856	7.25062	244.263	190.471	582.798	bottom	01119	97.244	25	FALSE	111
120	5.7792	4.51831	2.74426	1.27906	0.654559	0.378274	0.938172	0.763662	0	194.069	273.284	559.115	bottom	01119	97.244	25	FALSE	111
121	5.7104	3.90666	2.9007	1.46171	0.400222	0.281885	1.32375	0.676503	16.3945	257.771	317.737	527.214	bottom	01119	97.244	25	FALSE	111
122	3.9216	5.88622	3.88308	0.666234	0.796284	0.386094	0.369075	0.770099	23.1016	251.353	201.191	533.718	bottom	01119	97.244	25	FALSE	111
123	5.0912	4.07619	3.43315	1.24901	0.76258	0.369596	0.793123	0.746116	23.0174	291.5	269.855	498.625	bottom	01119	97.244	25	FALSE	111
124	4.7472	3.99478	3.5611	1.18835	0.720972	0.336222	0.76423	0.645136	25.4016	240.012	324.687	478.887	bottom	01119	97.244	25	FALSE	111
126	4.1968	4.82824	4.23937	0.869219	0.286085	0.33899	1.73839	0.823051	9.92168	291.234	251.535	458.453	bottom	01119	97.244	25	FALSE	111
127	6.2608	4.42568	3.04426	1.41465	0.772192	0.411397	0.696242	0.829614	15.2428	190.263	256.68	424.56	bottom	01119	97.244	25	FALSE	111
128	4.472	4.40915	2.97651	1.01425	0.687656	0.306414	0.929444	0.674168	11.7558	239.704	211.686	422.496	bottom	01119	97.244	25	FALSE	111
129	5.2288	4.32571	2.92065	1.20877	0.612405	0.323511	1.19442	0.760822	12.6531	180.185	291.725	392.167	bottom	01119	97.244	25	FALSE	111
131	5.3664	3.82001	2.69411	1.40481	0.732028	0.274568	0.748392	0.607206	23.2796	243.35	342.063	366.344	bottom	01119	97.244	25	FALSE	111
132	3.6464	5.88173	3.76059	0.619954	0.802202	0.350864	0.315906	0.748515	20.5775	242.045	227.136	372.777	bottom	01119	97.244	25	FALSE	111
133	5.504	3.88593	3.37053	1.41639	0.773755	0.374809	0.762726	0.765934	12.814	281.714	298.319	341.636	bottom	01119	97.244	25	FALSE	111
134	4.816	4.01118	3.62137	1.20064	0.720758	0.372038	0.97288	0.698656	13.9244	239.346	354.992	318.5	bottom	01119	97.244	25	FALSE	111
135	4.4032	4.3388	4.19882	1.01484	0.721236	0.387989	1.01752	0.736397	34.4735	291.752	285.111	298.981	bottom	01119	97.244	25	FALSE	111
136	6.2608	3.89587	3.03344	1.60703	0.758995	0.346262	0.719594	0.696447	34.9192	182.873	300.881	258.26	bottom	01119	97.244	25	FALSE	111
137	4.4032	3.49577	2.59908	1.25958	0.796562	0.215092	0.540462	0.50105	16.2171	163.786	342.532	259.786	bottom	01119	97.244	25	FALSE	111
138	5.5728	3.88525	3.13923	1.43435	0.780634	0.3438	0.633698	0.649239	23.1428	208.718	271.631	226.106	bottom	01119	97.244	25	FALSE	111
139	3.9216	5.08681	3.7362	0.770935	0.766099	0.371582	0.692262	0.739111	8.95199	171.838	341.663	209.349	bottom	01119	97.244	25	FALSE	111
140	5.6416	3.63108	3.12036	1.5537	0.812514	0.36233	0.467887	0.642864	37.2667	272.444	310.514	111.617	bottom	01119	97.244	25	FALSE	111
141	5.5728	3.47134	2.91937	1.60538	0.868796	0.300741	0.260044	0.524465	0	249.064	351.802	109.069	bottom	01119	97.244	25	FALSE	111
142	5.7104	3.47065	2.86752	1.64534	0.759686	0.3131	0.582805	0.639267	23.4605	189.702	175.108	1599.5	top	01119	97.244	25	FALSE	111
143	5.504	3.75436	3.07489	1.46603	0.616236	0.366534	1.07943	0.753564	17.3974	201.74	181.056	1508.93	top	01119	97.244	25	FALSE	111
144	5.7792	3.79789	2.90297	1.52169	0.4153	0.382661	1.18551	0.803486	13.1805	287.497	258.773	1318.82	top	01119	97.244	25	FALSE	111
145	4.8848	4.5206	3.47433	1.08056	0.372395	0.401605	1.16738	0.842742	8.84532	283.018	216.664	1231.37	top	01119	97.244	25	FALSE	111
146	5.0912	3.93162	3.38877	1.29494	0.325396	0.366329	1.24579	0.860981	17.3678	212.818	306.486	1149.63	top	01119	97.244	25	FALSE	111
147	5.6416	4.02452	3.2347	1.40181	0.680821	0.435301	1.0262	0.833275	36.1358	294.099	263.209	1148.84	top	01119	97.244	25	FALSE	111
148	5.16	4.56724	3.02215	1.12978	0.696888	0.345692	0.857542	0.740815	37.1497	250.312	232.183	1077.17	top	01119	97.244	25	FALSE	111
149	5.16	4.60072	3.37636	1.12156	0.630292	0.406848	1.16731	0.792252	23.0181	200.356	287.163	1056.53	top	01119	97.244	25	FALSE	111
150	4.816	4.74075	3.73071	1.01587	0.595079	0.432041	1.43871	0.837819	34.5097	280.595	229.948	1042.51	top	01119	97.244	25	FALSE	111
151	5.7104	3.64262	3.1403	1.56766	0.307083	0.337401	1.27253	0.849495	10.7175	226.379	332.342	974.503	top	01119	97.244	25	FALSE	111
152	5.504	4.31675	3.20528	1.27503	0.419327	0.435672	1.81164	0.851767	17.6549	301.277	281.626	965.437	top	01119	97.244	25	FALSE	111
153	5.4352	4.1976	3.08815	1.29484	0.62006	0.350593	1.29494	0.791494	23.4192	194.614	311.103	924.504	bottom	01110	113.307	25	FALSE	111
154	5.848	4.6403	3.08105	1.26026	0.410072	0.415364	1.84702	0.873856	17.4641	260.303	292.4	915.954	bottom	01110	113.307	25	FALSE	111
155	5.2288	5.28548	3.53948	0.989277	0.265357	0.406447	1.99852	0.982662	15.4905	281.129	281.468	877.698	bottom	01110	113.307	25	FALSE	111
156	4.816	4.77634	4.05913	1.0083	0.26239	0.379965	2.00017	0.984114	18.1692	179.995	299.948	879.94	bottom	01110	113.307	25	FALSE	111
157	5.504	3.61581	2.65847	1.52221	0.427026	0.247567	1.19254	0.629169	28.6484	247.702	211.632	854.731	bottom	01110	113.307	25	FALSE	111
158	5.3664	4.48887	3.16592	1.19549	0.436913	0.369788	1.29804	0.79951	34.5792	193.1	226.455	830.242	bottom	01110	113.307	25	FALSE	111
159	5.504	4.50908	3.02225	1.22065	0.316366	0.370371	1.92378	0.870448	20.6649	271.537	227.723	792.709	bottom	01110	113.307	25	FALSE	111
160	4.8848	4.71465	3.9507	1.03609	0.276805	0.412016	1.86826	0.948708	10.5363	176.816	246.518	789.738	bottom	01110	113.307	25	FALSE	111
161	5.3664	3.88731	2.5021	1.38049	0.451446	0.235576	0.871959	0.622921	21.7906	236.454	319.264	767.409	bottom	01110	113.307	25	FALSE	111
162	5.7792	5.10415	3.11287	1.13225	0.39336	0.419545	1.6248	0.888624	23.7917	267.585	295.171	730.628	bottom	01110	113.307	25	FALSE	111
163	4.4032	5.1506	3.42723	0.85489	0.653021	0.378366	1.10329	0.818191	14.1376	186.099	307.032	731.231	bottom	01110	113.307	25	FALSE	111
164	5.3664	4.83883	3.06778	1.10903	0.597663	0.402243	1.14174	0.819958	23.1666	291.19	270.852	700.515	bottom	01110	113.307	25	FALSE	111
166	3.096	5.87042	3.90653	0.52739	0.757746	0.303307	0.582637	0.747	21.7815	194.721	293.631	684.459	bottom	01110	113.307	25	FALSE	111
167	5.6416	4.15443	3.00833	1.35797	0.395032	0.316868	1.05198	0.758676	13.5448	267.328	206.879	661.538	bottom	01110	113.307	25	FALSE	111
168	4.3344	4.23722	3.54063	1.02293	0.814628	0.30247	0.545029	0.655045	15.7307	207.426	224.589	627.689	bottom	01110	113.307	25	FALSE	111
169	4.816	4.43682	3.50818	1.08546	0.342836	0.348548	1.72772	0.786635	8.77607	284.207	214.907	615.333	bottom	01110	113.307	25	FALSE	111
171	5.3664	3.74498	2.37664	1.43296	0.433095	0.220049	1.38113	0.582655	17.2633	268.404	306.848	599.496	bottom	01110	113.307	25	FALSE	111
172	5.2288	4.49536	3.12295	1.16316	0.672622	0.353407	1.05364	0.791557	25.1725	305.597	274.827	571.321	bottom	01110	113.307	25	FALSE	111
173	5.7104	4.52637	3.35158	1.26159	0.693728	0.421307	1.07857	0.842931	17.2663	240.422	303.634	557.742	bottom	01110	113.307	25	FALSE	111
174	5.0224	5.29992	3.26024	0.947637	0.579611	0.412843	1.25095	0.822041	9.93851	208.323	292.712	524.675	bottom	01110	113.307	25	FALSE	111
175	4.2656	5.17626	4.05771	0.824071	0.471315	0.37634	0.887458	0.805821	9.16824	303.574	264.825	521.733	bottom	01110	113.307	25	FALSE	111
176	5.504	4.01404	2.81574	1.37119	0.691794	0.312563	0.869451	0.705787	18.4115	294.786	205.242	482.86	bottom	01110	113.307	25	FALSE	111
177	5.848	4.41364	2.90365	1.32498	0.734329	0.382791	0.730866	0.764671	36.9563	240.449	200.65	468.939	bottom	01110	113.307	25	FALSE	111
178	5.3664	4.89858	2.9354	1.0955	0.490782	0.385752	1.55178	0.745801	13.8348	209.777	217.674	437.511	bottom	01110	113.307	25	FALSE	111
179	4.2656	5.12228	3.87755	0.832755	0.759137	0.381264	0.744226	0.846402	21.0288	299.338	214.44	430.813	bottom	01110	113.307	25	FALSE	111
180	5.504	4.30707	2.82451	1.2779	0.698751	0.331301	0.820392	0.72327	24.3754	221.829	300.559	387.091	bottom	01110	113.307	25	FALSE	111
181	6.1232	4.32292	3.0056	1.41645	0.72091	0.39842	0.88969	0.802855	23.3546	277.626	290.121	373.924	bottom	01110	113.307	25	FALSE	111
182	5.0224	4.68252	3.2514	1.07258	0.637658	0.379108	1.06297	0.738795	8.7247	303.693	270.734	338.704	bottom	01110	113.307	25	FALSE	111
184	4.6784	3.45826	2.67025	1.35282	0.797475	0.226686	0.49929	0.527999	29.9897	306.918	204.052	274.45	bottom	01110	113.307	25	FALSE	111
185	5.848	4.03033	2.92985	1.451	0.767161	0.338234	0.631153	0.692976	23.1139	260.173	204.942	262.974	bottom	01110	113.307	25	FALSE	111
186	5.3664	3.93622	3.13994	1.36334	0.774984	0.360028	0.6146	0.655234	0	227.543	215.441	229.941	bottom	01110	113.307	25	FALSE	111
187	4.4032	4.44859	3.6769	0.989797	0.735132	0.366228	0.855412	0.725163	22.999	309.709	209.555	222.831	bottom	01110	113.307	25	FALSE	111
189	5.4352	3.80429	3.07658	1.4287	0.796729	0.343126	0.487089	0.587451	29.4857	311.708	270.132	100.006	bottom	01110	113.307	25	FALSE	111
190	4.9536	3.1047	2.98928	1.59552	0.794122	0.264687	0.457139	0.601273	15.4998	196.194	188.897	1406.44	top	01110	113.307	25	FALSE	111
191	3.9904	4.42706	3.17966	0.901365	0.77912	0.286914	0.368464	0.655676	9.8728	193.167	200.264	1275.86	top	01110	113.307	25	FALSE	111
192	5.9168	3.76848	2.99508	1.57008	0.714721	0.351056	0.691955	0.858141	14.766	288.989	211.567	1132.34	top	01110	113.307	25	FALSE	111
193	3.7152	4.58444	3.18797	0.810394	0.729837	0.273884	0.479175	0.681489	35.6563	207.914	207.207	1113.76	top	01110	113.307	25	FALSE	111
194	5.7104	4.21001	3.28733	1.35639	0.626509	0.433132	1.00545	0.866156	9.98257	297.954	265.963	1045.18	top	01110	113.307	25	FALSE	111
195	4.816	3.39466	2.53924	1.4187	0.758304	0.211334	0.644134	0.54971	0	261.098	176.636	1010.85	top	01110	113.307	25	FALSE	111
196	5.504	4.16209	2.94477	1.32241	0.431309	0.336681	1.13658	0.727751	10.2945	313.167	205.211	991.529	top	01110	113.307	25	FALSE	111
197	4.9536	4.18535	4.01389	1.18356	0.283142	0.388497	1.68994	0.93842	8.75908	328.148	229.138	943.906	top	01110	113.307	25	FALSE	111
198	4.8848	4.221	3.78768	1.15726	0.607906	0.440257	1.46641	0.827784	13.8414	235.645	197.477	938.329	top	01110	113.307	25	FALSE	111
199	5.504	3.97078	3.12851	1.38612	0.419034	0.299735	1.1884	0.697457	14.494	250.25	280.403	907.77	top	01110	113.307	25	FALSE	111
201	4.4032	5.6758	3.33937	0.775785	0.35955	0.371328	1.11417	0.78512	15.2779	220.95	245.363	865.508	top	01110	113.307	25	FALSE	111
202	5.0912	3.56954	2.67651	1.42629	0.714517	0.226236	0.730048	0.596413	16.1577	298.717	176.785	812.141	top	01110	113.307	25	FALSE	111
203	4.9536	4.33834	2.81752	1.14182	0.660702	0.313709	0.974087	0.672212	34.4287	342.583	208.389	784.699	top	01110	113.307	25	FALSE	111
204	5.5728	4.46733	3.22138	1.24746	0.356451	0.420711	1.62697	0.907495	15.7354	258.624	201.484	748.717	top	01110	113.307	25	FALSE	111
205	4.472	4.85626	3.91745	0.920873	0.482969	0.384254	1.61254	0.826774	9.53368	354.167	221.944	740.336	top	01110	113.307	25	FALSE	111
206	4.472	3.77033	2.8125	1.1861	0.774551	0.258174	0.407573	0.577417	21.7529	266.438	252.418	954.045	bottom	01116	110.687	25	FALSE	111
209	5.0912	4.50188	3.48682	1.1309	0.596591	0.335847	0.957053	0.706987	23.1381	283.669	239.447	919.002	bottom	01116	110.687	25	FALSE	111
212	5.3664	4.87545	3.50243	1.1007	0.247839	0.290268	2.26514	0.734819	13.9784	297.536	299.037	831.364	bottom	01116	110.687	25	FALSE	111
213	5.6416	3.82406	2.90919	1.47529	0.788508	0.354413	0.448538	0.697772	18.4647	219.49	252.429	786.08	bottom	01116	110.687	25	FALSE	111
216	5.848	4.08288	3.02061	1.43232	0.735462	0.343243	0.803397	0.664891	12.6512	237.13	332.468	712.898	bottom	01116	110.687	25	FALSE	111
219	5.9168	4.29077	2.96161	1.37896	0.70704	0.395297	0.697679	0.749209	14.8686	288.906	224.887	614.549	bottom	01116	110.687	25	FALSE	111
222	4.6096	5.08132	4.21267	0.907167	0.746824	0.439736	0.935771	0.948203	22.3523	297.802	232.465	561.91	bottom	01116	110.687	25	FALSE	111
223	3.784	4.70873	3.45968	0.803613	0.723587	0.272594	0.725836	0.545797	19.4321	213.784	260.204	554.506	bottom	01116	110.687	25	FALSE	111
224	5.5728	4.60904	3.12148	1.2091	0.67827	0.412345	1.07343	0.7766	17.3972	313.784	295.893	528.791	bottom	01116	110.687	25	FALSE	111
227	5.2976	3.48629	2.64925	1.51955	0.811934	0.230656	0.505886	0.515188	48.2556	258.88	214.639	476.69	bottom	01116	110.687	25	FALSE	111
228	4.128	5.48643	4.21679	0.752402	0.436486	0.405428	1.24269	0.894431	12.0141	313.902	291.264	475.764	bottom	01116	110.687	25	FALSE	111
229	5.5728	4.58251	3.23045	1.2161	0.701703	0.428579	0.908308	0.784047	34.5537	297.952	224.821	444.495	bottom	01116	110.687	25	FALSE	111
232	4.2656	5.75146	3.98957	0.741656	0.807097	0.431657	0.318578	0.901373	12.661	301.837	230.445	392.256	bottom	01116	110.687	25	FALSE	111
233	5.2976	3.98881	3.00536	1.32811	0.787729	0.347021	0.537986	0.642296	19.7313	212.274	328.901	365.681	bottom	01116	110.687	25	FALSE	111
235	5.4352	4.56543	3.31759	1.19051	0.709366	0.439036	0.840278	0.781901	16.3086	301.766	312.67	319.409	bottom	01116	110.687	25	FALSE	111
237	6.0544	4.11265	3.41237	1.47214	0.806504	0.398876	0.532256	0.674925	12.8157	224.768	250.704	246.004	bottom	01116	110.687	25	FALSE	111
238	5.9856	4.18945	3.18128	1.42873	0.76286	0.428045	0.54341	0.712162	18.2835	271.121	246.471	218.817	bottom	01116	110.687	25	FALSE	111
240	5.2288	3.66459	2.55113	1.42684	0.680354	0.269927	0.689823	0.687043	24.8165	233.334	293.753	1182.95	top	01116	110.687	25	FALSE	111
241	4.472	3.86167	3.13119	1.15805	0.709104	0.276808	0.786689	0.623236	18.44	246.359	288.83	1003.57	top	01116	110.687	25	FALSE	111
242	5.4352	3.58634	2.51197	1.51553	0.657719	0.223429	0.916463	0.610614	23.3449	290.391	317.71	848.753	bottom	01113	90.0679	25	FALSE	111
244	5.7792	4.66553	2.80122	1.2387	0.651765	0.393144	1.02498	0.763094	24.2692	292.682	280.679	819.633	bottom	01113	90.0679	25	FALSE	111
245	4.128	5.12056	3.59642	0.806162	0.677382	0.340097	1.06149	0.770541	12.4481	250.806	352.229	807.13	bottom	01113	90.0679	25	FALSE	111
246	5.2976	4.6768	3.16569	1.13274	0.601875	0.427488	1.19251	0.896198	9.22274	286.692	248.611	782.184	bottom	01113	90.0679	25	FALSE	111
247	5.2976	3.39619	2.6925	1.55987	0.755614	0.228998	0.60955	0.577606	36.5014	198.351	261.375	753.605	bottom	01113	90.0679	25	FALSE	111
248	3.6464	5.98597	3.86964	0.609158	0.816677	0.381127	0.367426	0.715065	35.4398	243.026	342.437	762.485	bottom	01113	90.0679	25	FALSE	111
249	5.848	4.75577	2.7467	1.22966	0.44038	0.38481	1.64225	0.775905	23.1578	228.094	239.643	719.53	bottom	01113	90.0679	25	FALSE	111
250	5.0224	4.53393	3.08225	1.10774	0.720354	0.34435	0.766948	0.782091	35.0488	198.796	304.306	723.548	bottom	01113	90.0679	25	FALSE	111
251	5.504	4.76634	3.1716	1.15476	0.417092	0.420096	1.91406	0.831508	17.2909	244.955	218.191	687.447	bottom	01113	90.0679	25	FALSE	111
252	4.3344	4.98336	4.20586	0.869774	0.523761	0.402761	0.947909	0.804937	23.3427	208.464	313.927	678.375	bottom	01113	90.0679	25	FALSE	111
253	5.3664	4.34438	2.95131	1.23525	0.740736	0.334711	0.784936	0.724027	17.8495	304.543	256.814	634.118	bottom	01113	90.0679	25	FALSE	111
254	5.6416	4.66253	3.05531	1.20999	0.765666	0.391526	0.569634	0.759622	35.2799	273.487	308.796	620.997	bottom	01113	90.0679	25	FALSE	111
255	5.2976	4.75913	3.05898	1.11314	0.671334	0.394033	0.925479	0.801908	37.8741	242.187	320.962	590.168	bottom	01113	90.0679	25	FALSE	111
256	4.472	5.11357	4.00538	0.874535	0.712391	0.424561	0.914045	0.794524	11.6061	299.051	241.039	587.322	bottom	01113	90.0679	25	FALSE	111
257	5.16	3.42117	2.58058	1.50825	0.745447	0.223319	0.652671	0.54018	17.8157	208.855	222.985	574.748	bottom	01113	90.0679	25	FALSE	111
258	5.16	4.18354	3.04859	1.2334	0.432442	0.305887	1.55049	0.724974	35.4082	254.32	201.175	546.78	bottom	01113	90.0679	25	FALSE	111
259	5.4352	4.61777	3.30341	1.17702	0.624892	0.405252	1.18737	0.799005	23.2905	199.596	246.947	530.941	bottom	01113	90.0679	25	FALSE	111
260	4.4032	4.7955	3.97348	0.918195	0.684726	0.387272	0.808858	0.83378	16.6208	265.702	204.14	499.184	bottom	01113	90.0679	25	FALSE	111
261	4.472	4.68383	3.69075	0.954774	0.659288	0.371149	1.02969	0.725794	23.2343	194.952	271.601	493.432	bottom	01113	90.0679	25	FALSE	111
262	5.0912	3.49832	2.61204	1.45533	0.740946	0.219251	0.679969	0.534248	34.5384	300.827	280.042	474.823	bottom	01113	90.0679	25	FALSE	111
263	4.9536	4.67018	3.17978	1.06069	0.703626	0.362376	0.937632	0.777925	11.2891	311.657	238.411	443.808	bottom	01113	90.0679	25	FALSE	111
264	5.7104	4.67874	3.18283	1.2205	0.734114	0.400338	0.880402	0.803486	36.7698	272.38	298.218	434.556	bottom	01113	90.0679	25	FALSE	111
265	4.7472	4.82721	3.37968	0.983426	0.678082	0.369273	0.980593	0.719609	17.4883	241.478	306.762	399.658	bottom	01113	90.0679	25	FALSE	111
267	3.8528	5.63835	4.09711	0.68332	0.797232	0.388012	0.463449	0.73747	23.1244	302.37	233.735	394.423	bottom	01113	90.0679	25	FALSE	111
268	6.192	4.1198	2.98163	1.50299	0.790301	0.390405	0.670003	0.766439	34.506	213.3	208.615	357.092	bottom	01113	90.0679	25	FALSE	111
269	4.6096	4.20419	3.07857	1.09643	0.675424	0.321919	0.953829	0.691713	12.0963	176.736	264.398	356.179	bottom	01113	90.0679	25	FALSE	111
270	5.3664	4.52318	2.95373	1.18642	0.711113	0.395046	0.783245	0.719798	34.4399	242.633	191.998	324.837	bottom	01113	90.0679	25	FALSE	111
271	3.9904	5.6812	3.89863	0.702387	0.766453	0.401211	0.616741	0.825323	19.984	176.932	258.115	307.425	bottom	01113	90.0679	25	FALSE	111
272	6.192	4.13264	3.06832	1.49832	0.741938	0.371683	0.827178	0.724658	23.2194	252.076	278.579	239.986	bottom	01113	90.0679	25	FALSE	111
273	4.5408	3.83662	2.88334	1.18354	0.797141	0.259587	0.569407	0.553371	34.841	206.832	296.98	241.613	bottom	01113	90.0679	25	FALSE	111
274	5.2976	4.05296	2.87797	1.3071	0.736115	0.325055	0.559298	0.6002	34.5103	276.829	252.064	206.069	bottom	01113	90.0679	25	FALSE	111
275	3.9904	5.17831	3.84178	0.770598	0.787212	0.390734	0.588453	0.667289	0	210.798	295.259	189.87	bottom	01113	90.0679	25	FALSE	111
276	5.2976	3.33726	2.85529	1.58741	0.861456	0.258128	0.349601	0.47732	0	213.096	193.63	130.264	bottom	01113	90.0679	25	FALSE	111
277	5.16	3.60912	2.92849	1.42971	0.804149	0.29301	0.491736	0.508561	24.0254	184.059	212.285	98.8308	bottom	01113	90.0679	25	FALSE	111
282	4.472	3.71727	2.9645	1.20303	0.460245	0.250365	0.95472	0.595782	23.3554	273.673	310.906	1092.73	top	01113	90.0679	25	FALSE	111
283	5.4352	3.64186	3.09959	1.49242	0.727904	0.328934	0.755404	0.684582	18.8209	215.784	236.198	1059.12	top	01113	90.0679	25	FALSE	111
284	3.9216	4.18119	3.32795	0.937915	0.798694	0.290975	0.47572	0.641981	21.9225	295.109	243.334	1048.81	top	01113	90.0679	25	FALSE	111
285	4.8848	3.90912	2.43666	1.24959	0.713494	0.221654	0.71283	0.562459	23.3322	254.637	311.192	1027.98	top	01113	90.0679	25	FALSE	111
286	5.2976	4.03122	3.22941	1.31414	0.706437	0.378226	0.893816	0.739553	17.3576	212.329	298.854	999.647	top	01113	90.0679	25	FALSE	111
287	3.9904	4.98523	3.09884	0.800444	0.720924	0.293837	0.595018	0.68698	24.1278	299.748	281.035	991.849	top	01113	90.0679	25	FALSE	111
289	4.8848	3.77121	2.76714	1.29529	0.741064	0.263792	0.641109	0.621722	38.4952	262.354	222.689	956.571	top	01113	90.0679	25	FALSE	111
290	4.5408	4.22477	3.44616	1.0748	0.534709	0.361252	0.92665	0.733809	23.4172	191.206	242.928	928.544	top	01113	90.0679	25	FALSE	111
291	4.1968	3.78344	3.36507	1.10925	0.553626	0.294928	1.06135	0.643495	10.5412	282.977	233.483	916.648	top	01113	90.0679	25	FALSE	111
292	4.9536	4.09699	3.27882	1.20908	0.676914	0.376636	0.966352	0.738354	17.8424	288.311	274.51	847.577	top	01113	90.0679	25	FALSE	111
294	4.128	4.73462	3.66902	0.871876	0.306371	0.336616	0.784494	0.739426	18.8493	195.401	287.805	843.95	top	01113	90.0679	25	FALSE	111
295	5.6416	4.14783	3.07196	1.36013	0.413029	0.32513	1.12858	0.735513	11.6567	220.983	230.595	794.374	top	01113	90.0679	25	FALSE	111
296	3.9216	3.96567	2.75078	0.988886	0.687954	0.223016	0.711948	0.572431	14.357	288.045	214.825	800.621	top	01113	90.0679	25	FALSE	111
297	5.0912	4.20367	3.27158	1.21113	0.6367	0.374503	1.11293	0.747568	35.0349	197.92	261.311	760.106	top	01113	90.0679	25	FALSE	111
298	4.1968	5.30909	3.57689	0.790494	0.754503	0.366632	0.538436	0.768774	0	288.67	227.106	752.899	top	01113	90.0679	25	FALSE	111
300	4.4032	4.61133	3.64454	0.954865	0.522408	0.370377	0.86465	0.735198	24.5929	223.631	311.583	668.176	top	01113	90.0679	25	FALSE	111
301	4.8848	4.24413	3.62545	1.15095	0.650966	0.413638	1.21964	0.771866	34.4235	298.294	245.72	668.359	top	01113	90.0679	25	FALSE	111
302	4.472	4.46423	2.90073	1.00174	0.649882	0.269956	1.02367	0.663313	27.1664	198.441	286.648	607.007	top	01113	90.0679	25	FALSE	111
303	5.2288	4.60544	3.16106	1.13535	0.718368	0.370879	0.890835	0.744854	17.6349	244.273	230.735	595.719	top	01113	90.0679	25	FALSE	111
304	4.2656	5.03654	3.63926	0.84693	0.57891	0.335375	1.16266	0.781333	14.3689	214.103	306.774	563.715	top	01113	90.0679	25	FALSE	111
305	4.6096	4.47537	3.50024	1.02999	0.642235	0.362089	1.32139	0.721566	0	274.283	223.946	560.241	top	01113	90.0679	25	FALSE	111
306	5.2288	3.53136	2.58549	1.48068	0.703922	0.236257	0.795946	0.567319	22.7838	310.977	280.971	539.54	top	01113	90.0679	25	FALSE	111
307	5.0912	4.09013	3.07591	1.24475	0.710443	0.333105	0.896079	0.69651	17.4208	270.711	322.408	516.004	top	01113	90.0679	25	FALSE	111
308	5.0224	4.34429	3.63066	1.15609	0.364767	0.411235	1.77658	0.831318	15.7009	246.344	330.988	473.346	top	01113	90.0679	25	FALSE	111
309	5.0912	4.26297	3.32466	1.19429	0.386396	0.406913	1.71862	0.825196	23.2258	308.126	248.513	468.105	top	01113	90.0679	25	FALSE	111
311	5.5728	5.00139	2.96643	1.11425	0.621064	0.391177	1.14032	0.770352	17.2851	252.184	249.941	395.819	top	01113	90.0679	25	FALSE	111
312	4.7472	5.13831	3.09902	0.923884	0.700211	0.351902	0.839491	0.776852	9.7578	218.722	317.073	400.052	top	01113	90.0679	25	FALSE	111
313	5.0224	4.8154	3.18478	1.04299	0.413006	0.393883	1.57468	0.796101	15.0476	278.893	237.249	362.033	top	01113	90.0679	25	FALSE	111
314	4.3344	5.50478	4.09632	0.787388	0.570376	0.405252	0.98666	0.846844	9.99181	235.039	331.294	358.162	top	01113	90.0679	25	FALSE	111
315	6.3296	4.45557	2.86722	1.4206	0.429862	0.408304	1.46359	0.806957	12.1737	256.566	233.624	848.331	bottom	0111B	110.412	25	FALSE	111
316	5.848	4.47645	2.90182	1.30639	0.455168	0.442094	1.71317	0.83946	7.0571	284.538	260.337	819.415	bottom	0111B	110.412	25	FALSE	111
320	5.7104	4.42744	3.34945	1.28977	0.704475	0.443618	0.663348	0.880294	11.7943	268.9	305.342	728.965	bottom	0111B	110.412	25	FALSE	111
322	5.2976	3.51178	2.50461	1.50852	0.756255	0.219505	0.628724	0.555264	8.77695	275.122	209.103	700.653	bottom	0111B	110.412	25	FALSE	111
323	4.9536	4.0402	2.95445	1.22608	0.741691	0.353098	0.677068	0.756719	30.507	310.263	241.624	670.588	bottom	0111B	110.412	25	FALSE	111
325	5.16	4.65766	3.11985	1.10785	0.629455	0.392424	1.07676	0.921632	10.2182	213.074	211.839	623.688	bottom	0111B	110.412	25	FALSE	111
327	4.1968	5.37075	3.85077	0.781418	0.425261	0.359865	0.980559	0.859025	10.0415	307.864	251.027	621.041	bottom	0111B	110.412	25	FALSE	111
328	6.192	4.57873	3.12934	1.35234	0.696133	0.42287	0.936047	0.863443	11.9534	259.117	306.4	579.755	bottom	0111B	110.412	25	FALSE	111
329	4.6096	4.3941	3.05805	1.04904	0.735411	0.328292	0.747657	0.739679	20.1895	191.481	283.808	580.792	bottom	0111B	110.412	25	FALSE	111
330	5.4352	4.76059	3.2745	1.14171	0.689314	0.422919	0.873234	0.868113	10.4495	296.239	293.558	549.301	bottom	0111B	110.412	25	FALSE	111
332	3.9904	6.04012	4.02587	0.660649	0.808861	0.402458	0.396699	0.834221	19.4629	199.332	272.434	531.326	bottom	0111B	110.412	25	FALSE	111
333	4.9536	4.07208	2.94635	1.21648	0.696795	0.303285	0.908425	0.704715	12.5581	314.495	216.366	508.149	bottom	0111B	110.412	25	FALSE	111
334	5.9856	4.27735	3.28686	1.39937	0.719845	0.414406	0.963732	0.83643	35.5157	245.609	204.895	498.445	bottom	0111B	110.412	25	FALSE	111
335	5.0224	4.83971	3.30136	1.03775	0.586901	0.388901	1.30873	0.77174	13.8707	216.258	220.69	462.271	bottom	0111B	110.412	25	FALSE	111
337	4.128	5.43093	4.01036	0.760091	0.797107	0.411476	0.483319	0.773886	22.982	314.049	222.796	457.048	bottom	0111B	110.412	25	FALSE	111
338	6.192	4.16073	3.2573	1.4882	0.804827	0.414605	0.639399	0.823682	34.6536	287.724	299.75	418.403	bottom	0111B	110.412	25	FALSE	111
339	4.816	4.08173	3.00109	1.17989	0.697652	0.311892	0.912446	0.662429	18.2704	222.504	303.351	424.982	bottom	0111B	110.412	25	FALSE	111
340	5.3664	4.78545	3.22883	1.1214	0.658543	0.419177	1.02218	0.786698	34.5266	316.57	285.03	383.709	bottom	0111B	110.412	25	FALSE	111
342	4.128	5.53489	3.78629	0.745814	0.769808	0.412671	0.550458	0.834789	11.5668	221.812	299.824	375.272	bottom	0111B	110.412	25	FALSE	111
343	6.3296	4.03418	3.31508	1.56899	0.774519	0.436314	0.68328	0.840596	9.31128	241.245	213.745	332.841	bottom	0111B	110.412	25	FALSE	111
344	4.9536	3.98225	3.10816	1.24392	0.715124	0.326172	0.877407	0.679785	14.1908	305.95	204.125	335.397	bottom	0111B	110.412	25	FALSE	111
345	5.2288	4.6806	3.13454	1.11712	0.693695	0.41441	0.941264	0.76606	34.4863	214.429	238.05	298.034	bottom	0111B	110.412	25	FALSE	111
346	3.9216	5.56172	4.0076	0.705105	0.813435	0.42117	0.424072	0.77944	14.0444	301.939	202.534	285.263	bottom	0111B	110.412	25	FALSE	111
347	6.3296	3.94117	3.05575	1.60602	0.760967	0.378958	0.683156	0.736649	24.1962	291.918	297.687	243.306	bottom	0111B	110.412	25	FALSE	111
348	4.6784	3.42997	2.86351	1.36398	0.795272	0.247343	0.596301	0.549773	0	254.421	326.52	245.725	bottom	0111B	110.412	25	FALSE	111
349	5.7792	4.37585	3.11957	1.3207	0.761055	0.436187	0.595911	0.739237	0	323.109	273.227	211.547	bottom	0111B	110.412	25	FALSE	111
350	4.472	5.53087	3.84478	0.808552	0.764494	0.442211	0.607767	0.820968	11.6163	250.473	321.062	194.405	bottom	0111B	110.412	25	FALSE	111
351	6.0544	3.75732	3.30524	1.61136	0.820544	0.390607	0.467176	0.647913	28.6667	254.163	238.181	96.2789	bottom	0111B	110.412	25	FALSE	111
352	5.5728	4.11782	3.18803	1.35334	0.788823	0.384247	0.478099	0.688747	27.8476	225.666	285.054	92.9119	bottom	0111B	110.412	25	FALSE	111
353	4.6096	3.56768	3.24538	1.29205	0.643597	0.311407	0.91402	0.65252	21.8828	298.296	235.414	1207.01	top	0111B	110.412	25	FALSE	111
354	5.7792	4.16837	3.19027	1.38644	0.39974	0.435457	1.37841	0.85366	12.0471	218.961	222.863	1042.58	top	0111B	110.412	25	FALSE	111
355	6.0544	4.26868	2.92273	1.41833	0.74932	0.380557	0.552553	0.786508	24.5761	248.713	283.31	979.916	top	0111B	110.412	25	FALSE	111
356	4.6096	4.54885	3.54158	1.01335	0.341444	0.378398	1.15919	0.827405	10.1348	311.166	257.838	945.954	top	0111B	110.412	25	FALSE	111
357	4.816	4.16528	3.66115	1.15622	0.317078	0.33615	1.64359	0.811627	16.0634	214.674	268.198	941.998	top	0111B	110.412	25	FALSE	111
358	5.6416	4.22725	3.21817	1.33458	0.63521	0.438134	1.01917	0.801971	23.1094	295.563	226.377	859.325	top	0111B	110.412	25	FALSE	111
359	5.0224	4.35268	3.68951	1.15387	0.573374	0.430507	1.46185	0.827405	10.0157	205.792	219.07	855.481	top	0111B	110.412	25	FALSE	111
360	6.1232	4.69598	2.94707	1.30392	0.665851	0.432367	0.93772	0.833401	17.7124	259.058	282.306	790.155	top	0111B	110.412	25	FALSE	111
361	5.0224	4.48202	2.83205	1.12057	0.417959	0.320225	1.41729	0.734441	11.6615	197.23	263.505	796.712	top	0111B	110.412	25	FALSE	111
362	5.5728	4.82134	3.27092	1.15586	0.354296	0.439479	1.80214	0.955587	19.2185	294.534	277.549	757.334	top	0111B	110.412	25	FALSE	111
363	4.3344	5.02903	4.10995	0.861876	0.27434	0.370485	1.32658	0.888877	11.2886	195.333	248.218	749.195	top	0111B	110.412	25	FALSE	111
364	5.7792	4.4608	2.97105	1.29555	0.675722	0.41171	0.906191	0.79831	17.7481	235.642	206.618	691.656	top	0111B	110.412	25	FALSE	111
365	4.8848	4.03834	3.56349	1.20961	0.478111	0.381235	1.33811	0.903456	14.4111	309.616	227.537	664.5	top	0111B	110.412	25	FALSE	111
366	3.9904	4.56089	3.10927	0.874918	0.640016	0.226054	0.913039	0.496191	19.1037	193.06	209.914	671.231	top	0111B	110.412	25	FALSE	111
367	3.096	4.43274	3.69008	0.69844	0.715017	0.231857	0.82292	0.51077	26.6474	220.409	219.915	641.745	top	0111B	110.412	25	FALSE	111
368	5.4352	4.19884	2.92584	1.29445	0.686046	0.3387	1.02571	0.740689	17.9227	297.308	194.492	984.965	bottom	01111	105.349	25	FALSE	111
369	6.0544	4.53932	2.89243	1.33377	0.364284	0.4144	1.71805	0.909262	16.4149	238.993	237.09	949.88	bottom	01111	105.349	25	FALSE	111
370	4.8848	4.72948	3.80403	1.03284	0.557424	0.427124	1.25529	0.800267	9.99476	318.453	202.151	939.647	bottom	01111	105.349	25	FALSE	111
371	5.7792	4.3214	2.88001	1.33735	0.691355	0.3762	0.877191	0.751607	35.4157	276.72	288.254	877.069	bottom	01111	105.349	25	FALSE	111
372	4.816	4.02036	2.96645	1.1979	0.397334	0.267983	1.30817	0.662871	10.4292	334.718	255.975	881.966	bottom	01111	105.349	25	FALSE	111
373	5.3664	4.43232	2.98497	1.21074	0.641117	0.400273	0.966452	0.806515	17.5927	243.569	289.819	846.585	bottom	01111	105.349	25	FALSE	111
374	4.3344	5.23436	3.8622	0.828067	0.436239	0.373871	1.39983	0.881367	17.5486	337.05	249.457	835.929	bottom	01111	105.349	25	FALSE	111
375	5.0224	4.01572	2.69987	1.25069	0.696432	0.2561	0.716004	0.61459	36.4806	301.651	202.1	793.744	bottom	01111	105.349	25	FALSE	111
376	5.9168	4.7316	2.85171	1.25049	0.671081	0.412674	0.955925	0.832076	23.0346	243.566	220.892	784.267	bottom	01111	105.349	25	FALSE	111
377	5.0912	4.89027	3.10229	1.04109	0.313158	0.336596	2.36626	0.803423	11.5441	223.106	243.708	749.837	bottom	01111	105.349	25	FALSE	111
378	4.5408	4.84919	3.84104	0.936405	0.619143	0.416621	1.16904	0.786256	10.0574	313.511	216.342	747.339	bottom	01111	105.349	25	FALSE	111
379	5.7792	4.30452	2.83573	1.34259	0.721686	0.360689	0.627751	0.764293	34.5309	295.951	292.501	694.481	bottom	01111	105.349	25	FALSE	111
380	5.4352	4.28988	3.33313	1.26698	0.631232	0.374982	0.846367	0.854733	20.292	234.768	298.527	670.536	bottom	01111	105.349	25	FALSE	111
381	5.2976	4.75917	2.94	1.11314	0.572833	0.404868	1.19944	0.772876	22.954	320.041	278.882	661.315	bottom	01111	105.349	25	FALSE	111
382	5.3664	3.79177	2.67998	1.41528	0.7328	0.271044	0.698766	0.651511	23.4559	213.923	236.271	622.375	bottom	01111	105.349	25	FALSE	111
383	5.6416	4.77237	2.96714	1.18214	0.74397	0.400315	0.744431	0.767575	36.7005	268.939	212.718	602.904	bottom	01111	105.349	25	FALSE	111
385	4.472	4.69977	3.79388	0.951536	0.675716	0.387396	1.04524	0.738795	12.3801	213.575	254.312	571.834	bottom	01111	105.349	25	FALSE	111
387	5.2976	3.63916	2.65903	1.45572	0.740554	0.26161	0.607324	0.621154	20.2545	235.491	314.574	541.169	bottom	01111	105.349	25	FALSE	111
388	5.9168	4.56185	3.08177	1.29702	0.74239	0.424023	0.816191	0.812763	23.098	293.758	312.362	526.287	bottom	01111	105.349	25	FALSE	111
389	5.2288	4.5975	3.2376	1.13731	0.657758	0.398999	0.98301	0.823303	10.5551	321.586	290.102	492.552	bottom	01111	105.349	25	FALSE	111
390	4.6784	4.66217	3.86683	1.00348	0.612383	0.390676	0.850513	0.842363	13.221	227.04	306.601	491.221	bottom	01111	105.349	25	FALSE	111
392	5.0912	3.92824	2.58419	1.29605	0.73201	0.262066	0.657967	0.590481	23.5828	219.938	243.012	454.637	bottom	01111	105.349	25	FALSE	111
393	5.9168	4.40408	3.21896	1.34348	0.734261	0.412312	0.907353	0.797932	35.5153	276.123	219.155	438.695	bottom	01111	105.349	25	FALSE	111
394	4.816	4.96501	3.44612	0.969987	0.660767	0.393255	1.06261	0.741383	22.9976	304.225	225.851	400.279	bottom	01111	105.349	25	FALSE	111
395	4.6784	4.9972	3.9958	0.936205	0.742927	0.432976	0.827183	0.89361	23.4434	214.052	253.541	406.722	bottom	01111	105.349	25	FALSE	111
397	5.0224	3.89265	2.73705	1.29023	0.508393	0.266319	1.19726	0.58297	18.1473	321.55	305.356	367.844	bottom	01111	105.349	25	FALSE	111
398	6.2608	3.99218	3.19513	1.56826	0.430572	0.412638	1.16257	0.793072	11.8896	266.269	323.623	355.094	bottom	01111	105.349	25	FALSE	111
400	4.4032	4.5279	3.9927	0.97246	0.782637	0.423688	0.694933	0.715002	0	330.436	303.802	318.63	bottom	01111	105.349	25	FALSE	111
402	4.9536	3.39285	2.53942	1.46001	0.794077	0.220127	0.515321	0.499977	26.5371	241.817	246.688	263.885	bottom	01111	105.349	25	FALSE	111
403	5.7792	3.99336	2.90671	1.4472	0.786543	0.334509	0.570301	0.618566	35.2094	284.356	243.763	247.788	bottom	01111	105.349	25	FALSE	111
404	4.8848	4.29937	3.33069	1.13617	0.759778	0.374353	0.636073	0.650753	0	312.304	244.2	211.142	bottom	01111	105.349	25	FALSE	111
405	4.472	4.58768	3.62312	0.974784	0.818707	0.375584	0.499707	0.684014	17.7119	235.484	259.48	212.417	bottom	01111	105.349	25	FALSE	111
406	5.4352	3.65119	2.95542	1.48861	0.841257	0.305252	0.396557	0.520678	0	298.84	328.909	102.967	bottom	01111	105.349	25	FALSE	111
408	5.6416	3.67575	2.82379	1.53482	0.468662	0.284015	1.02983	0.632388	36.2253	256.957	207.672	1363.81	top	01111	105.349	25	FALSE	111
409	5.2976	3.67257	2.55798	1.44248	0.72242	0.255318	0.65421	0.614527	15.1232	231.78	222.295	1217.43	top	01111	105.349	25	FALSE	111
410	4.9536	3.77518	3.01045	1.31215	0.659554	0.329767	0.991501	0.675241	17.3914	262.105	204.846	1181.52	top	01111	105.349	25	FALSE	111
411	4.6096	4.00681	3.14843	1.15044	0.701058	0.329087	0.686243	0.733115	15.4715	213.97	279.854	1181.15	top	01111	105.349	25	FALSE	111
412	4.472	3.75949	2.70491	1.18952	0.700401	0.234342	0.845392	0.55438	22.0208	305.801	238.496	1140.72	top	01111	105.349	25	FALSE	111
413	5.504	4.13644	3.05684	1.33061	0.617971	0.38427	1.1815	0.772497	23.04	247.503	291.294	1097.81	top	01111	105.349	25	FALSE	111
414	4.472	5.32379	3.51745	0.840003	0.320856	0.404523	0.711559	0.820526	9.95875	301.369	218.575	1090.45	top	01111	105.349	25	FALSE	111
415	5.5728	3.98069	3.09386	1.39996	0.625747	0.398035	1.09707	0.802476	17.6408	202.593	264.735	1006.24	top	01111	105.349	25	FALSE	111
416	5.0912	3.79557	3.38739	1.34135	0.585517	0.384911	1.27918	0.801466	11.7845	262.271	200.374	1007.22	top	01111	105.349	25	FALSE	111
417	5.7792	3.91331	2.4987	1.47681	0.449569	0.293316	1.26904	0.701748	15.3106	262.958	278.648	939.655	top	01111	105.349	25	FALSE	111
418	5.2976	4.25445	3.28408	1.24519	0.595367	0.400895	1.35449	0.798815	13.993	231.563	296.087	905.77	top	01111	105.349	25	FALSE	111
419	4.3344	4.96419	3.70424	0.873133	0.359041	0.389057	1.30298	0.806515	12.1481	284.774	216.053	905.086	top	01111	105.349	25	FALSE	111
420	5.504	4.27288	2.80916	1.28812	0.64962	0.337577	1.00913	0.67278	23.1608	198.768	243.875	842.836	top	01111	105.349	25	FALSE	111
421	5.0224	4.34216	3.7132	1.15666	0.557676	0.431803	1.51247	0.815161	14.7647	247.703	195.036	815.967	top	01111	105.349	25	FALSE	111
422	4.472	4.14611	3.60318	1.0786	0.649809	0.366	1.17622	0.685276	17.8244	191.869	270.979	804.885	top	01111	105.349	25	FALSE	111
423	5.7104	4.71566	2.80206	1.21094	0.41223	0.34749	1.0753	0.784173	8.92392	253.22	276.438	743.008	top	01111	105.349	25	FALSE	111
424	5.0224	4.30033	3.54437	1.16791	0.550497	0.380951	1.34469	0.898659	7.63379	274.675	210.588	715.941	top	01111	105.349	25	FALSE	111
425	5.2976	4.55383	3.22928	1.16333	0.666445	0.438307	1.04453	0.821851	34.4301	220.422	291.979	710.557	top	01111	105.349	25	FALSE	111
427	5.3664	4.02446	2.73591	1.33345	0.772023	0.322525	0.547225	0.603419	21.2784	233.976	321.841	857.799	bottom	01112	114.673	25	FALSE	111
428	5.2976	4.20783	2.79763	1.25899	0.813471	0.314341	0.467134	0.562522	21.1692	190.154	223.518	755.9	bottom	01112	114.673	25	FALSE	111
429	5.2976	4.46969	3.67986	1.18523	0.786893	0.411427	0.593241	0.855617	13.3766	236.518	215.333	717.91	bottom	01112	114.673	25	FALSE	111
431	5.16	4.74383	3.38986	1.08773	0.716685	0.40662	0.970181	0.789475	26.287	215.065	333.055	633.627	bottom	01112	114.673	25	FALSE	111
432	4.9536	4.62636	3.29904	1.07073	0.309316	0.332806	1.95481	0.910461	18.1131	306.539	274.966	600.699	bottom	01112	114.673	25	FALSE	111
434	5.848	3.73798	2.96858	1.56448	0.798884	0.307841	0.581091	0.620712	18.3868	307.532	311.717	508.851	bottom	01112	114.673	25	FALSE	111
435	4.6784	4.93528	3.64005	0.94795	0.701568	0.350662	0.870066	0.900048	9.89878	205.194	272.035	505.604	bottom	01112	114.673	25	FALSE	111
437	5.2976	4.71914	3.22019	1.12258	0.651612	0.438356	1.08253	0.805821	7.86696	327.186	273.624	473.387	bottom	01112	114.673	25	FALSE	111
441	5.5728	3.911	2.93764	1.4249	0.81296	0.313614	0.527334	0.620459	19.7294	229.04	227.979	407.555	bottom	01112	114.673	25	FALSE	111
442	5.848	4.54374	3.12283	1.28705	0.71164	0.434988	0.96438	0.77458	14.119	276.088	222.923	383.059	bottom	01112	114.673	25	FALSE	111
443	5.3664	4.79532	3.46984	1.11909	0.715662	0.447891	0.935341	0.883702	14.5471	215.756	260.032	364.878	bottom	01112	114.673	25	FALSE	111
445	4.2656	5.70999	4.20913	0.747042	0.679784	0.440042	1.10023	0.846339	6.91855	205.465	280.463	322.417	bottom	01112	114.673	25	FALSE	111
446	5.504	3.89926	2.94848	1.41155	0.828857	0.341462	0.460918	0.591743	18.7636	257.463	341.989	286.017	bottom	01112	114.673	25	FALSE	111
447	6.4672	4.10464	3.18852	1.57558	0.739039	0.441254	0.843278	0.759559	24.3336	302.404	320.092	268.538	bottom	01112	114.673	25	FALSE	111
448	4.9536	4.3105	3.6094	1.14919	0.761665	0.42557	0.756242	0.708943	14.3604	327.447	304.349	228.532	bottom	01112	114.673	25	FALSE	111
450	4.6096	4.30433	3.39539	1.07092	0.792512	0.353078	0.539359	0.691019	20.1881	320.701	317.46	1395.83	top	01112	114.673	25	FALSE	111
451	4.6096	4.40219	3.40476	1.04712	0.784959	0.357898	0.553541	0.684771	21.52	328.15	272.388	1326.3	top	01112	114.673	25	FALSE	111
452	5.0912	4.09794	2.64716	1.24238	0.713122	0.297462	0.713091	0.575586	19.2879	247.63	348.698	946.033	top	01112	114.673	25	FALSE	111
453	5.9168	4.77409	2.81803	1.23936	0.321802	0.31762	1.80635	0.883891	26.0006	215.364	314.607	827.496	top	01112	114.673	25	FALSE	111
454	4.816	4.01689	2.74747	1.19894	0.766666	0.2858	0.609764	0.550404	43.5523	313.326	338.271	796.806	top	01112	114.673	25	FALSE	111
455	6.192	4.2726	2.74156	1.44923	0.747217	0.372054	0.67039	0.727814	21.8425	321.992	161.103	880.012	bottom	01114	120.092	25	FALSE	111
458	4.5408	3.5986	2.20678	1.26182	0.553561	0.238032	0.78415	0.686727	17.6471	367.936	159.856	818.565	bottom	01114	120.092	25	FALSE	111
459	6.0544	4.5138	2.90615	1.34131	0.668323	0.410665	0.816835	0.763472	0	347.335	247.955	773.828	bottom	01114	120.092	25	FALSE	111
461	5.4352	5.56917	2.32237	0.975944	0.372432	0.393037	1.03654	1.05657	10.6141	366.163	236.119	735.296	bottom	01114	120.092	25	FALSE	111
462	6.2608	4.17072	2.86571	1.50113	0.73443	0.375418	0.674316	0.784931	21.1273	271.121	184.254	696.204	bottom	01114	120.092	25	FALSE	111
463	5.2976	5.01398	3.59165	1.05657	0.567212	0.442856	1.28873	1.02955	17.8955	252.808	195.871	649.007	bottom	01114	120.092	25	FALSE	111
464	5.2288	4.37413	1.68862	1.19539	0.45765	0.261151	1.0341	0.756025	18.0467	350.355	198.243	635.88	bottom	01114	120.092	25	FALSE	111
466	6.6048	3.85416	2.96887	1.71368	0.652557	0.412228	0.93837	0.831255	17.9454	304.337	270.127	600.655	bottom	01114	120.092	25	FALSE	111
467	6.1232	4.26359	3.23744	1.43616	0.605832	0.444318	0.971338	0.945047	9.41002	244.069	251.27	578.621	bottom	01114	120.092	25	FALSE	111
470	5.848	4.41268	2.93354	1.32527	0.674805	0.385136	0.980945	0.826648	9.02196	233.415	195.449	520.932	bottom	01114	120.092	25	FALSE	111
471	5.7104	4.5206	3.54316	1.2632	0.708053	0.444647	1.07509	0.863443	34.4231	300.733	186.638	502.187	bottom	01114	120.092	25	FALSE	111
472	5.3664	3.16057	2.7247	1.69792	0.793238	0.214145	0.529866	0.523266	17.2831	276.281	298.563	473.913	bottom	01114	120.092	25	FALSE	111
473	4.7472	5.34523	3.82592	0.888118	0.710007	0.425759	0.9466	0.799699	11.5502	226.226	208.413	471.136	bottom	01114	120.092	25	FALSE	111
474	5.16	3.41205	2.30097	1.51229	0.599995	0.282745	0.972145	0.771803	11.1005	323.876	193.209	466.28	bottom	01114	120.092	25	FALSE	111
476	5.4352	3.97588	2.94831	1.36704	0.710731	0.348187	0.815198	0.726236	10.4067	311.158	290.063	441.926	bottom	01114	120.092	25	FALSE	111
477	6.3296	4.29793	2.97438	1.47271	0.769407	0.423737	0.62227	0.798437	35.3641	244.761	288.687	432.748	bottom	01114	120.092	25	FALSE	111
480	3.6464	4.04983	3.52822	0.900383	0.719818	0.236488	0.896714	0.597613	17.5261	223.812	263.783	388.305	bottom	01114	120.092	25	FALSE	111
481	5.16	3.64738	2.64568	1.41471	0.802186	0.236573	0.490314	0.544219	13.0127	253.325	191.302	380.597	bottom	01114	120.092	25	FALSE	111
482	3.5776	5.52858	4.54117	0.64711	0.192417	0.226839	2.04316	0.779755	9.07877	301.467	283.339	381.019	bottom	01114	120.092	25	FALSE	111
483	5.504	4.31056	2.77094	1.27687	0.676843	0.34436	0.857327	0.71759	14.0758	219.194	206.159	352.584	bottom	01114	120.092	25	FALSE	111
485	4.8848	5.52182	3.45005	0.884635	0.643439	0.433783	1.11314	0.900237	0	306.322	226.112	300.085	bottom	01114	120.092	25	FALSE	111
486	4.3344	5.26979	4.10855	0.8225	0.732195	0.441886	0.886898	0.86502	9.8942	211.536	210.947	303.205	bottom	01114	120.092	25	FALSE	111
487	5.2976	3.57387	2.74957	1.48231	0.775513	0.2807	0.593292	0.569717	14.8256	278.952	305.068	253.109	bottom	01114	120.092	25	FALSE	111
489	4.472	4.70537	3.91147	0.950404	0.711684	0.422154	1.0114	0.753879	34.4287	280.923	313.424	202.19	bottom	01114	120.092	25	FALSE	111
490	5.504	3.74433	3.116	1.46995	0.820774	0.359256	0.436869	0.608594	0	261.337	253.022	98.239	bottom	01114	120.092	25	FALSE	111
491	5.6416	3.30579	3.03603	1.70658	0.851178	0.292655	0.28498	0.524844	0	217.573	241.68	98.2991	bottom	01114	120.092	25	FALSE	111
492	5.7104	3.27018	2.97888	1.7462	0.713998	0.334431	0.536835	0.658453	11.5066	244.806	262.526	1270.83	top	01114	120.092	25	FALSE	111
493	5.7104	4.6112	2.9932	1.23838	0.421864	0.349346	1.68789	0.745548	23.5333	282.626	216.596	1063.03	top	01114	120.092	25	FALSE	111
494	5.9168	4.26987	3.14366	1.38571	0.646414	0.41892	0.89721	0.789222	22.995	236.003	228.191	1038.74	top	01114	120.092	25	FALSE	111
495	6.192	4.00875	2.89026	1.54462	0.704222	0.420145	0.636604	0.788591	7.52601	289.838	285.954	954.293	top	01114	120.092	25	FALSE	111
496	5.2976	3.97584	2.77375	1.33245	0.444804	0.270937	1.50193	0.628664	12.4839	264.94	216.992	900.308	top	01114	120.092	25	FALSE	111
497	5.5728	3.7642	3.23047	1.48047	0.713175	0.334782	0.685452	0.832202	10.0807	217.478	249.457	880.401	top	01114	120.092	25	FALSE	111
498	5.0912	4.14624	3.3159	1.22791	0.400044	0.382632	1.5191	0.870259	11.0174	290.213	232.162	857.193	top	01114	120.092	25	FALSE	111
499	6.3984	3.94981	2.96887	1.61992	0.773699	0.377408	0.533031	0.771614	24.7395	257.468	308.074	796.587	top	01114	120.092	25	FALSE	111
500	5.6416	4.41859	3.1128	1.27679	0.701925	0.449763	0.86219	0.791557	0	221.239	312.467	762.487	top	01114	120.092	25	FALSE	111
501	5.3664	3.93905	3.49001	1.36236	0.576131	0.408619	1.15233	0.896829	21.5614	301.564	271.263	764.345	top	01114	120.092	25	FALSE	111
503	5.9168	4.10266	3.20559	1.44219	0.399062	0.436177	1.14585	0.880483	9.19014	280.664	244.561	672.994	top	01114	120.092	25	FALSE	111
506	6.2608	4.83894	2.87098	1.29384	0.698507	0.432367	0.780462	0.849116	23.6575	229.45	257.037	500.324	top	01114	120.092	25	FALSE	111
510	6.0544	5.1238	2.69411	1.18162	0.372117	0.424381	1.76999	0.891401	9.80295	219.485	224.649	744.23	bottom	01118	100.808	25	FALSE	111
514	6.4672	4.69717	2.97381	1.37683	0.418446	0.442166	1.01568	0.909073	32.1112	215.468	224.475	618.916	bottom	01118	100.808	25	FALSE	111
515	4.816	4.66434	3.52292	1.03252	0.642132	0.347685	0.958765	0.816424	11.3597	273.756	216.286	582.543	bottom	01118	100.808	25	FALSE	111
516	5.0912	4.58737	2.87149	1.10983	0.38732	0.333063	1.58832	0.80216	12.3481	208.184	255.933	568.671	bottom	01118	100.808	25	FALSE	111
518	5.9856	4.13582	3.22164	1.44726	0.732776	0.431533	0.887461	0.788907	0	314.152	293.719	537.229	bottom	01118	100.808	25	FALSE	111
520	4.8848	4.96244	4.5432	0.984355	0.22955	0.43788	2.17325	1.07632	30.0058	320.633	281.003	485.355	bottom	01118	100.808	25	FALSE	111
521	4.9536	3.70278	2.7156	1.33781	0.822315	0.226315	0.45049	0.53248	20.9098	272.742	208.495	471.402	bottom	01118	100.808	25	FALSE	111
523	4.7472	5.36515	3.1554	0.884822	0.66027	0.386527	1.02616	0.789601	14.2712	303.268	223.905	433.124	bottom	01118	100.808	25	FALSE	111
524	5.4352	5.8095	3.51694	0.935571	0.298329	0.448529	2.32111	1.04312	24.1933	203.892	256.781	402.699	bottom	01118	100.808	25	FALSE	111
525	5.16	3.35371	2.6569	1.53859	0.820157	0.236387	0.490064	0.495623	26.0324	249.441	343.418	407.912	bottom	01118	100.808	25	FALSE	111
526	5.504	4.20778	3.13502	1.30805	0.642618	0.369182	1.15338	0.799005	19.2574	214.249	343.04	373.365	bottom	01118	100.808	25	FALSE	111
528	3.5776	6.93053	4.15429	0.516208	0.201611	0.406861	2.10836	1.04174	14.3694	300.066	236.572	383.338	bottom	01118	100.808	25	FALSE	111
529	4.6784	5.10696	4.05119	0.916084	0.723045	0.44935	0.934786	1.00362	16.1563	210.499	349.756	322.895	bottom	01118	100.808	25	FALSE	111
530	4.816	4.54822	3.60621	1.05888	0.674225	0.437353	1.14853	0.787897	23.2869	304.01	320.64	319.151	bottom	01118	100.808	25	FALSE	111
531	5.5728	3.76528	3.07303	1.48005	0.823565	0.333278	0.5031	0.647408	32.1565	245.515	254.632	265.252	bottom	01118	100.808	25	FALSE	111
532	6.1232	4.30856	3.11166	1.42117	0.772722	0.439437	0.546669	0.744917	13.9064	203.553	288.468	225.433	bottom	01118	100.808	25	FALSE	111
536	5.7104	4.56928	3.24329	1.24974	0.461951	0.440518	1.26455	0.818633	0	259.374	308.489	974.589	top	01118	100.808	25	FALSE	111
537	4.816	4.94022	3.39758	0.974855	0.564492	0.386155	1.01442	0.919739	18.2252	232.507	298.478	924.456	top	01118	100.808	25	FALSE	111
538	5.7104	4.37994	3.03489	1.30376	0.730472	0.410303	0.788395	0.77925	23.1679	232.274	254.528	852.815	bottom	0111A	101.947	25	FALSE	111
540	4.9536	5.17144	1.70142	0.957877	0.476435	0.233121	0.759611	0.583538	34.6861	233.497	284.82	810.29	bottom	0111A	101.947	25	FALSE	111
541	5.2288	4.72606	4.52165	1.10638	0.265777	0.403243	1.45646	1.04224	16.4785	297.328	193.825	799.944	bottom	0111A	101.947	25	FALSE	111
543	6.536	4.62653	3.01499	1.41272	0.686295	0.418106	0.74904	1.0849	16.2045	262.305	300.721	725.444	bottom	0111A	101.947	25	FALSE	111
544	5.16	4.75505	1.88201	1.08516	0.517713	0.251371	0.790465	0.588209	34.4246	328.296	240.999	722.549	bottom	0111A	101.947	25	FALSE	111
545	5.0224	3.48798	2.03778	1.43992	0.68736	0.2278	0.516514	0.549521	18.3796	330.718	266.928	714.316	bottom	0111A	101.947	25	FALSE	111
547	5.0224	4.79765	3.20801	1.04685	0.727874	0.402995	0.793766	0.808472	14.9411	299.685	202.128	656.256	bottom	0111A	101.947	25	FALSE	111
548	5.7792	5.27978	3.03312	1.09459	0.601368	0.446513	1.04688	1.03069	11.9804	210.148	247.76	627.312	bottom	0111A	101.947	25	FALSE	111
549	5.504	3.75438	3.02801	1.46602	0.46201	0.264472	1.03098	0.618692	26.4232	311.259	292.836	597.846	bottom	0111A	101.947	25	FALSE	111
550	3.9904	6.20564	4.13978	0.643028	0.822519	0.443797	0.281613	0.787203	23.0209	301.124	212.713	604.607	bottom	0111A	101.947	25	FALSE	111
551	5.848	4.91376	3.00692	1.19013	0.711709	0.42333	0.804152	0.801782	34.5201	272.771	312.311	563.195	bottom	0111A	101.947	25	FALSE	111
552	4.4032	5.44758	3.46342	0.808286	0.672458	0.390067	1.03796	0.763157	17.2244	324.97	263.164	554.089	bottom	0111A	101.947	25	FALSE	111
554	4.6784	5.45877	2.97207	0.857043	0.443581	0.310146	2.0567	0.670318	0	237.22	316.13	530.13	bottom	0111A	101.947	25	FALSE	111
555	5.16	3.45788	2.64573	1.49225	0.807935	0.224214	0.498186	0.520426	39.8603	199.394	230.442	518.826	bottom	0111A	101.947	25	FALSE	111
556	3.3712	6.67667	4.0892	0.504923	0.79339	0.448757	0.249219	0.840406	21.6024	314.212	263.475	506.879	bottom	0111A	101.947	25	FALSE	111
557	5.504	4.28751	2.89774	1.28373	0.691437	0.363288	0.948823	0.714623	34.5083	178.139	263.201	489.912	bottom	0111A	101.947	25	FALSE	111
559	4.2656	5.20866	4.19265	0.818943	0.768884	0.414094	0.796506	0.857005	11.1213	173.044	270.496	441.027	bottom	0111A	101.947	25	FALSE	111
560	4.7472	5.24464	3.84333	0.905152	0.260574	0.389295	2.11521	0.942523	19.8084	259.412	222.137	434.036	bottom	0111A	101.947	25	FALSE	111
562	6.192	4.05241	2.5747	1.52798	0.686458	0.332503	0.89194	0.699666	9.04077	212.71	333.81	407.755	bottom	0111A	101.947	25	FALSE	111
563	5.6416	4.12627	3.39753	1.36724	0.756133	0.421069	0.869558	0.794713	38.8856	269.645	311.704	383.426	bottom	0111A	101.947	25	FALSE	111
564	4.6096	4.14623	3.81642	1.11176	0.586685	0.362438	1.36136	0.81169	11.3571	197.519	341.692	360.382	bottom	0111A	101.947	25	FALSE	111
565	4.128	4.68885	4.32345	0.880386	0.633799	0.394144	1.06978	0.742582	34.4149	282.386	307.551	339.79	bottom	0111A	101.947	25	FALSE	111
566	6.2608	4.225	2.97681	1.48185	0.716298	0.413938	0.89104	0.767322	17.2622	211.593	256.119	273.637	bottom	0111A	101.947	25	FALSE	111
568	4.7472	4.47567	3.92256	1.06067	0.673853	0.409	1.08486	0.745043	0	231.833	252.263	227.909	bottom	0111A	101.947	25	FALSE	111
569	5.9168	3.84562	2.80538	1.53858	0.770442	0.374572	0.600006	0.770352	12.0224	235.772	289.864	1094.66	top	0111A	101.947	25	FALSE	111
570	4.6096	4.31805	2.88448	1.06752	0.731209	0.286295	0.620382	0.583665	16.1073	207.093	271.426	837.042	top	0111A	101.947	25	FALSE	111
571	4.128	3.91232	3.3788	1.05513	0.665535	0.282771	0.925742	0.637247	11.6997	272.504	269.106	810.635	top	0111A	101.947	25	FALSE	111
572	5.504	3.88283	2.72412	1.41752	0.491351	0.284334	1.09371	0.62898	20.655	248.322	345.414	786.945	top	0111A	101.947	25	FALSE	111

## Sheet: 114
	length	width	depth	ratio	circularity	volume	crease_depth	surface_area	crease_volume	x	y	z	source	Stalk	spike_height	temperature	Drought	Treatment
3	5.5728	3.91046	3.00356	1.4251	0.7683	0.356064	0.671736	0.668804	35.6286	270.037	295.112	680.839	bottom	0114C	94.412	30	TRUE	114
4	5.4352	4.40156	3.45692	1.23483	0.783039	0.444455	0.642297	0.781712	7.93401	205.603	297.342	650.057	bottom	0114C	94.412	30	TRUE	114
8	5.7792	4.56407	3.17131	1.26624	0.704856	0.450171	0.874699	0.799699	34.4331	175.66	233	565.232	bottom	0114C	94.412	30	TRUE	114
13	5.848	4.25555	2.96931	1.3742	0.719542	0.419099	0.715131	0.731979	17.3018	201.515	310.451	494.022	bottom	0114C	94.412	30	TRUE	114
14	5.7104	4.39993	3.56501	1.29784	0.790329	0.480887	0.726442	0.814972	14.6226	273.383	291.19	466.062	bottom	0114C	94.412	30	TRUE	114
15	4.816	3.4478	2.62716	1.39683	0.806848	0.230115	0.501464	0.466717	0	212.042	210.022	436.197	bottom	0114C	94.412	30	TRUE	114
16	4.6096	5.53735	4.02954	0.832456	0.766916	0.469274	0.539826	1.03656	15.6928	194.855	308.041	433.07	bottom	0114C	94.412	30	TRUE	114
17	4.816	5.14445	4.48991	0.936155	0.349907	0.463816	1.37024	1.03593	8.98173	293.14	276.566	422.666	bottom	0114C	94.412	30	TRUE	114
18	5.504	4.38329	3.22711	1.25568	0.752137	0.419751	0.802998	0.713487	34.5135	176.292	238.821	399.194	bottom	0114C	94.412	30	TRUE	114
20	4.816	3.34585	2.83622	1.4394	0.84424	0.23215	0.426068	0.467979	57.3333	272.667	310.259	360.914	bottom	0114C	94.412	30	TRUE	114
22	4.816	4.25496	3.32633	1.13185	0.756526	0.377691	0.704195	0.670003	12.9623	292.906	278.217	319.859	bottom	0114C	94.412	30	TRUE	114
23	6.192	3.98564	3.42359	1.55358	0.758116	0.45091	0.700924	0.780008	34.4611	235.979	316.929	308.255	bottom	0114C	94.412	30	TRUE	114
24	4.8848	4.82663	2.20722	1.01205	0.430642	0.23741	1.00652	0.590292	0	195.889	322.098	272.471	bottom	0114C	94.412	30	TRUE	114
27	5.0224	3.59541	2.69004	1.39689	0.829433	0.248766	0.334945	0.476563	45.8667	197.548	240.924	230.989	bottom	0114C	94.412	30	TRUE	114
28	5.5728	4.21499	3.20672	1.32214	0.717837	0.422004	0.889925	0.723207	0	241.746	228.84	202.815	bottom	0114C	94.412	30	TRUE	114
30	4.7472	5.08159	4.03711	0.934196	0.740472	0.456902	0.857155	0.862117	17.3695	259.529	221.18	155.655	bottom	0114C	94.412	30	TRUE	114
31	5.7792	3.83351	2.94687	1.50755	0.768362	0.375047	0.598302	0.71273	23.1111	253.833	242.206	1031.77	top	0114C	94.412	30	TRUE	114
32	4.9536	3.92651	3.0001	1.26158	0.750819	0.343738	0.516326	0.636553	12.3127	287.935	204.162	951.783	top	0114C	94.412	30	TRUE	114
33	5.16	4.19652	3.07992	1.22959	0.775275	0.346151	0.535541	0.710521	29.1171	280.099	279.912	897.852	top	0114C	94.412	30	TRUE	114
34	5.4352	4.60122	3.1038	1.18125	0.75229	0.415608	0.727744	0.773192	25.9098	272.73	189.266	837.327	top	0114C	94.412	30	TRUE	114
35	5.504	4.7416	3.13592	1.16079	0.778544	0.428013	0.7109	0.741257	0	309.848	197.477	680.243	top	0114C	94.412	30	TRUE	114
37	4.4032	3.41777	2.7633	1.28833	0.833812	0.232095	0.436056	0.455357	39.56	212.105	252.882	960.823	bottom	01145	105.046	30	TRUE	114
38	5.9168	4.03694	2.94927	1.46567	0.777918	0.364037	0.682127	0.681868	23.0044	246.254	208.27	942.97	bottom	01145	105.046	30	TRUE	114
39	4.8848	4.73286	3.61709	1.0321	0.769842	0.434109	0.670457	0.787329	17.3879	213.348	268.123	903.784	bottom	01145	105.046	30	TRUE	114
41	4.6096	3.8657	2.7583	1.19244	0.755779	0.25254	0.691236	0.541064	25.1527	335.913	264.675	853.703	bottom	01145	105.046	30	TRUE	114
43	4.3344	4.76059	4.27421	0.910475	0.592947	0.393287	1.12787	0.859782	12.846	291.152	189.43	847.353	bottom	01145	105.046	30	TRUE	114
44	5.3664	4.85048	3.10256	1.10636	0.441793	0.393362	1.30388	0.765555	35.5279	293.427	301.648	831.218	bottom	01145	105.046	30	TRUE	114
45	4.6096	5.85156	3.88403	0.787755	0.781769	0.474256	0.470847	0.912797	12.6163	327.697	238.305	795.288	bottom	01145	105.046	30	TRUE	114
46	4.128	4.80614	3.80575	0.858902	0.78099	0.335584	0.58361	0.705472	14.0721	262.606	292.64	780.602	bottom	01145	105.046	30	TRUE	114
49	4.7472	3.68746	2.85096	1.28739	0.722484	0.276098	0.572326	0.669056	10.9367	210.092	249.41	714.444	bottom	01145	105.046	30	TRUE	114
53	5.6416	3.90478	2.74537	1.44479	0.718081	0.307515	0.831523	0.61844	23.2231	285.847	295.242	653.364	bottom	01145	105.046	30	TRUE	114
54	4.6784	5.32313	4.55959	0.878882	0.440595	0.471723	1.00356	1.00052	30.9518	294.153	190.495	655.369	bottom	01145	105.046	30	TRUE	114
57	5.3664	3.68207	2.75554	1.45744	0.471844	0.257314	0.941727	0.580446	13.8214	235.14	198.443	569.143	bottom	01145	105.046	30	TRUE	114
58	4.816	5.12617	4.35993	0.939493	0.367356	0.45967	1.06482	0.851388	34.5051	320.274	247.743	567.784	bottom	01145	105.046	30	TRUE	114
59	4.128	5.93436	3.78413	0.69561	0.721027	0.422232	0.559077	0.852713	11.6495	227.768	301.825	571.58	bottom	01145	105.046	30	TRUE	114
60	4.8848	4.8953	3.00162	0.997856	0.711947	0.374464	0.780128	0.724343	17.5505	283.125	189.772	530.337	bottom	01145	105.046	30	TRUE	114
61	5.3664	4.50382	3.33514	1.19152	0.775577	0.424186	0.679148	0.761453	11.6499	217.296	226.23	520.069	bottom	01145	105.046	30	TRUE	114
63	4.8848	4.80062	4.15491	1.01753	0.587205	0.48031	1.40531	0.853534	17.2407	200.875	245.406	480.404	bottom	01145	105.046	30	TRUE	114
64	3.9216	6.36132	3.75392	0.616476	0.737033	0.436499	0.442571	0.866724	34.4388	288.416	189.254	479.184	bottom	01145	105.046	30	TRUE	114
65	4.9536	4.39615	2.9137	1.1268	0.764503	0.342419	0.569791	0.634912	34.5571	237.358	304.432	445.244	bottom	01145	105.046	30	TRUE	114
66	5.7104	4.40334	3.38201	1.29683	0.7441	0.471716	0.886617	0.828036	34.526	303.618	277.101	431.601	bottom	01145	105.046	30	TRUE	114
67	4.4032	5.52628	4.02408	0.796775	0.809185	0.472247	0.447859	0.822672	11.903	229.336	304.745	393.078	bottom	01145	105.046	30	TRUE	114
68	4.816	4.78214	4.17617	1.00708	0.697973	0.464399	0.927824	0.842742	22.9734	318.548	257.66	386.164	bottom	01145	105.046	30	TRUE	114
69	5.16	3.85271	2.75129	1.33932	0.778657	0.30332	0.590191	0.619513	14.3068	277.859	197.718	359.197	bottom	01145	105.046	30	TRUE	114
70	6.3984	4.0791	3.1055	1.56858	0.7138	0.452235	0.897799	0.811501	34.5455	222.916	215.677	344.592	bottom	01145	105.046	30	TRUE	114
72	5.0224	4.15549	3.74042	1.20862	0.69654	0.420405	0.887481	0.738858	0	198.963	225.404	301.158	bottom	01145	105.046	30	TRUE	114
74	5.7104	3.87279	3.1939	1.47449	0.802273	0.407652	0.496208	0.671896	16.3989	303.216	274.091	196.847	bottom	01145	105.046	30	TRUE	114
75	5.2976	3.83746	3.6962	1.3805	0.829557	0.425495	0.442747	0.698151	25.2769	227.113	296.45	200.555	bottom	01145	105.046	30	TRUE	114
76	5.504	4.2729	3.14932	1.28812	0.738646	0.393333	0.815801	0.793451	23.052	214.741	205.031	1336.95	top	01145	105.046	30	TRUE	114
77	5.0224	4.21666	3.17296	1.19108	0.74876	0.375438	0.77211	0.724279	14.384	194.524	292.866	1285.19	top	01145	105.046	30	TRUE	114
78	5.0224	4.37	3.08425	1.14929	0.694679	0.363548	0.75836	0.752238	44.9513	269.448	277.583	1255.74	top	01145	105.046	30	TRUE	114
79	4.8848	3.88405	2.92684	1.25766	0.765046	0.280996	0.643575	0.55842	18.0063	214.462	204.249	1216.59	top	01145	105.046	30	TRUE	114
80	4.7472	5.0392	3.09474	0.942054	0.754875	0.374054	0.659976	0.712477	17.722	177.606	244.382	1183.4	top	01145	105.046	30	TRUE	114
81	5.16	4.38954	3.63987	1.17552	0.705465	0.434568	0.81307	0.853913	11.865	252.131	217.54	1169.11	top	01145	105.046	30	TRUE	114
82	5.2288	3.89606	2.98809	1.34207	0.745333	0.316998	0.795082	0.641286	10.75	231.124	318.216	1139.38	top	01145	105.046	30	TRUE	114
83	4.0592	6.43626	3.43686	0.630677	0.68804	0.367843	0.539954	0.921822	18.7796	178.797	262.925	1132.25	top	01145	105.046	30	TRUE	114
84	4.5408	5.43142	4.20783	0.836025	0.692834	0.441974	0.956264	0.902509	25.6697	276.803	219.324	1127.79	top	01145	105.046	30	TRUE	114
85	5.2976	4.50532	3.21535	1.17585	0.783253	0.419956	0.666467	0.780891	35.2281	286.681	292.965	1110.39	top	01145	105.046	30	TRUE	114
86	5.0912	4.53855	4.05326	1.12177	0.345405	0.4523	1.32453	0.891023	0	204.636	312.339	1056.37	top	01145	105.046	30	TRUE	114
87	4.7472	5.12174	3.87045	0.926872	0.28227	0.419304	1.18975	0.926618	11.6742	298.426	274.368	1057.94	top	01145	105.046	30	TRUE	114
89	4.816	4.44739	2.88051	1.08288	0.792336	0.306616	0.535008	0.653025	24.9103	217.422	224.381	1030.21	top	01145	105.046	30	TRUE	114
90	4.7472	5.50094	3.41178	0.862979	0.691631	0.429742	0.999032	0.843751	17.4491	281.382	229.192	1000.16	top	01145	105.046	30	TRUE	114
91	5.2976	4.99457	3.70405	1.06067	0.724299	0.480148	0.685825	0.901752	18.5041	202.266	264.148	989.755	top	01145	105.046	30	TRUE	114
93	5.0224	4.17469	2.99769	1.20306	0.755445	0.34253	0.694729	0.674231	13.9588	293.035	321.578	950.139	top	01145	105.046	30	TRUE	114
95	4.128	6.63466	4.09292	0.622187	0.689184	0.460963	0.614016	0.929016	17.2328	291.706	246.848	949.299	top	01145	105.046	30	TRUE	114
96	5.2976	4.26323	3.43394	1.24263	0.719271	0.42133	0.821319	0.798374	17.4955	225.833	344.967	924.313	top	01145	105.046	30	TRUE	114
99	4.6096	3.39362	2.60644	1.35831	0.792423	0.215079	0.471729	0.499283	46.7625	223.282	186.48	972.315	bottom	01140	101.079	30	TRUE	114
100	5.16	4.11841	2.91352	1.25291	0.696114	0.32851	0.791795	0.709511	14.1165	184.857	227.152	947.945	bottom	01140	101.079	30	TRUE	114
101	4.472	5.08191	3.54642	0.879983	0.711849	0.400651	0.889437	0.80134	11.8836	253.287	189.842	918.743	bottom	01140	101.079	30	TRUE	114
102	5.0224	4.61224	3.80189	1.08893	0.502776	0.424453	1.58779	0.892979	5.69888	186.525	257.154	902.773	bottom	01140	101.079	30	TRUE	114
103	4.6784	4.79438	4.59821	0.975808	0.341537	0.418962	1.29909	0.860666	23.5967	186.242	278.047	862.89	bottom	01140	101.079	30	TRUE	114
104	4.128	6.15214	3.89396	0.670986	0.717764	0.449005	0.44219	0.893358	23.7869	261.279	196.813	869.75	bottom	01140	101.079	30	TRUE	114
105	5.0912	3.68604	3.18883	1.38121	0.68615	0.3281	0.7355	0.767764	11.7007	297.285	246.434	829.027	bottom	01140	101.079	30	TRUE	114
106	5.9856	4.05749	2.95589	1.4752	0.399534	0.421262	0.993444	0.913175	14.8608	248.38	304.856	819.428	bottom	01140	101.079	30	TRUE	114
107	4.6784	3.55251	2.71811	1.31693	0.723429	0.216555	0.658505	0.532417	21.1592	187.981	230.894	780.204	bottom	01140	101.079	30	TRUE	114
108	4.816	4.48865	3.4952	1.07293	0.477266	0.371087	1.6883	0.862117	15.3191	227.316	316.1	776.844	bottom	01140	101.079	30	TRUE	114
109	4.6784	5.28533	3.73052	0.885167	0.46595	0.424385	0.788862	0.877264	13.8271	296.979	237.207	777.189	bottom	01140	101.079	30	TRUE	114
110	4.9536	4.44093	2.89759	1.11544	0.682108	0.319815	0.852303	0.728382	24.1717	238.593	203.587	753.532	bottom	01140	101.079	30	TRUE	114
111	4.6784	5.31789	3.61898	0.879748	0.623432	0.434184	0.951927	0.845582	14.3243	186.043	262.311	725.53	bottom	01140	101.079	30	TRUE	114
112	3.9904	4.75413	3.59794	0.839354	0.617949	0.294423	0.815145	0.68799	16.99	262.911	218.484	704.103	bottom	01140	101.079	30	TRUE	114
113	5.6416	3.6165	2.8098	1.55996	0.494289	0.25878	0.932434	0.594078	17.6167	290.949	301.604	675.621	bottom	01140	101.079	30	TRUE	114
114	3.9216	6.3506	3.76158	0.617516	0.709516	0.406171	0.438914	0.827532	15.8992	191.38	269.56	673.754	bottom	01140	101.079	30	TRUE	114
115	5.848	3.71445	3.35124	1.57439	0.576404	0.401794	1.05523	0.874424	11.6072	241.017	314.127	635.979	bottom	01140	101.079	30	TRUE	114
116	5.0224	3.91634	3.28822	1.28242	0.517622	0.362249	1.37473	0.882692	29.1905	214.365	310.264	595.744	bottom	01140	101.079	30	TRUE	114
117	4.6096	4.81697	3.69624	0.95695	0.639925	0.428442	0.878379	0.823177	12.4296	310.792	271.379	598.938	bottom	01140	101.079	30	TRUE	114
118	5.16	3.81181	2.79941	1.35369	0.473	0.262649	0.864176	0.606007	9.20945	251.366	206.839	587.005	bottom	01140	101.079	30	TRUE	114
119	4.9536	4.55732	3.08963	1.08696	0.682996	0.364313	0.94078	0.732484	35.3671	204.895	236.211	551.93	bottom	01140	101.079	30	TRUE	114
120	4.6784	3.88844	3.33541	1.20316	0.652833	0.245024	0.515469	0.731537	12.7776	277.747	222.835	533.414	bottom	01140	101.079	30	TRUE	114
122	4.0592	6.03909	3.9005	0.672155	0.735168	0.430344	0.520915	0.860792	8.93752	202.109	240.647	498.722	bottom	01140	101.079	30	TRUE	114
123	6.2608	4.02426	3.09022	1.55577	0.668681	0.422027	1.07196	0.821347	23.1029	278.776	310.119	454.581	bottom	01140	101.079	30	TRUE	114
124	4.7472	4.59426	2.82722	1.03329	0.672745	0.307303	0.72531	0.712099	5.99075	207.436	304.196	458.607	bottom	01140	101.079	30	TRUE	114
125	5.16	4.40865	3.40902	1.17043	0.558806	0.408906	1.28737	0.802034	13.8517	306.914	302.444	414.691	bottom	01140	101.079	30	TRUE	114
126	4.0592	6.18931	3.37646	0.65584	0.686574	0.375949	0.470859	0.823808	14.4983	205.038	295.116	406.495	bottom	01140	101.079	30	TRUE	114
127	5.16	3.64795	2.66941	1.41449	0.76944	0.267722	0.611193	0.555264	25.4815	297.122	221.105	384.673	bottom	01140	101.079	30	TRUE	114
128	6.1232	3.65124	2.719	1.67702	0.63597	0.347158	0.783257	0.717653	0	241.551	222.939	362.391	bottom	01140	101.079	30	TRUE	114
129	4.7472	3.96962	3.79022	1.19588	0.808841	0.390268	0.445157	0.73463	17.73	309.167	225.741	333.184	bottom	01140	101.079	30	TRUE	114
130	4.6784	4.08945	3.86937	1.14402	0.718783	0.39061	0.817677	0.752049	14.082	225.207	217.003	317.152	bottom	01140	101.079	30	TRUE	114
131	5.6416	3.65529	2.68589	1.54341	0.487197	0.267055	0.895212	0.590796	23.2038	262.961	297.532	258.799	bottom	01140	101.079	30	TRUE	114
132	5.6416	3.16128	2.46236	1.78459	0.683008	0.237615	0.616828	0.556905	0	293.349	300.287	223.751	bottom	01140	101.079	30	TRUE	114
133	4.472	4.09397	3.52142	1.09234	0.780229	0.362763	0.568413	0.660346	26.0569	222.362	288.561	219.533	bottom	01140	101.079	30	TRUE	114
134	5.2976	4.02638	2.90676	1.31572	0.458722	0.303558	0.916566	0.638509	11.8115	250.357	341.971	1456.86	top	01140	101.079	30	TRUE	114
135	4.6784	3.45965	2.81956	1.35228	0.744704	0.240035	0.593134	0.558357	25.6853	228.014	243.079	1432.92	top	01140	101.079	30	TRUE	114
136	4.7472	4.43491	3.14858	1.07042	0.321006	0.312553	1.02542	0.74031	12.9495	306.123	321.682	1418.97	top	01140	101.079	30	TRUE	114
137	4.816	3.7586	2.58559	1.28133	0.669695	0.261955	0.625432	0.653404	10.062	290.181	260.402	1404.22	top	01140	101.079	30	TRUE	114
138	4.3344	4.87622	2.99585	0.888885	0.760056	0.285302	0.541466	0.672843	19.4502	304.604	335.3	1351.67	top	01140	101.079	30	TRUE	114
139	5.4352	3.94715	2.85997	1.377	0.379399	0.325791	1.01987	0.751733	12.5161	229.611	323.563	1341.47	top	01140	101.079	30	TRUE	114
141	4.8848	4.32524	2.94515	1.12937	0.631554	0.320971	0.971146	0.733999	10.4745	216.393	245.2	1284.96	top	01140	101.079	30	TRUE	114
142	4.7472	3.57828	2.8014	1.32667	0.69132	0.31805	0.602472	0.72308	8.19294	301.98	262.471	1232.99	top	01140	101.079	30	TRUE	114
143	4.1968	5.13159	3.50815	0.817836	0.280425	0.347099	0.725125	0.7831	21.3152	206.941	257.105	1227.63	top	01140	101.079	30	TRUE	114
144	4.7472	4.43576	3.03148	1.07021	0.729265	0.314028	0.703708	0.702506	15.5079	212.238	318.244	1198.62	top	01140	101.079	30	TRUE	114
145	5.3664	3.96403	3.15438	1.35378	0.37724	0.386361	0.966433	0.832896	14.2099	287.462	316.14	1182.33	top	01140	101.079	30	TRUE	114
146	4.5408	4.81043	3.19691	0.943949	0.663483	0.326045	0.527648	0.787455	21.0955	206.366	296.237	1144.71	top	01140	101.079	30	TRUE	114
147	5.0912	3.76972	2.77462	1.35055	0.740168	0.277714	0.626981	0.641413	15.9513	234.494	234.056	1142.02	top	01140	101.079	30	TRUE	114
148	5.16	4.44918	2.85191	1.15977	0.651213	0.364717	0.846188	0.77275	14.5454	302.272	241.291	1114.05	top	01140	101.079	30	TRUE	114
149	4.6784	5.44687	3.5454	0.858916	0.656782	0.413964	0.61538	0.88042	13.3956	318.32	256.404	1060.73	top	01140	101.079	30	TRUE	114
150	5.0912	3.53957	3.02379	1.43837	0.696146	0.282954	0.798276	0.638888	17.779	242.47	329.04	1046.08	top	01140	101.079	30	TRUE	114
151	4.9536	4.26033	3.18488	1.16273	0.685773	0.361783	0.940149	0.75855	18.6113	309.82	312.134	1019.46	top	01140	101.079	30	TRUE	114
153	4.6784	5.27216	3.73635	0.887378	0.420046	0.423929	1.05387	0.863821	7.44378	327.902	290.57	970.444	top	01140	101.079	30	TRUE	114
154	4.6096	4.19304	3.93522	1.09935	0.379143	0.396717	1.32722	0.775716	17.6672	228.854	307.617	964.86	top	01140	101.079	30	TRUE	114
155	4.8848	4.29434	2.8768	1.1375	0.363916	0.311634	0.944029	0.718599	13.76	236.197	238.526	940	top	01140	101.079	30	TRUE	114
156	4.8848	4.78861	3.39822	1.02009	0.466238	0.363789	1.15794	0.791368	7.15153	314.255	240.579	914.074	top	01140	101.079	30	TRUE	114
157	5.0224	4.55161	4.19495	1.10343	0.47813	0.463357	1.16944	0.875434	13.973	222.952	271.557	867.373	top	01140	101.079	30	TRUE	114
158	4.2656	6.03731	3.72349	0.70654	0.727624	0.419979	0.447728	0.863758	17.8845	325.56	253.069	864.535	top	01140	101.079	30	TRUE	114
160	5.9856	4.17568	3.16561	1.43344	0.693715	0.425619	1.00309	0.745107	0	314.68	271.955	886.577	bottom	01143	98.4896	30	TRUE	114
161	4.0592	4.04295	3.10554	1.00402	0.762472	0.283699	0.554026	0.559998	24.1762	348.545	213.991	891.126	bottom	01143	98.4896	30	TRUE	114
163	4.6096	3.7028	2.91774	1.2449	0.828198	0.268064	0.470717	0.525033	34.9292	193.885	276.675	817.843	bottom	01143	98.4896	30	TRUE	114
165	5.7792	4.56122	3.08697	1.26703	0.738026	0.390386	0.796796	0.73646	14.0357	228.787	228.493	797.182	bottom	01143	98.4896	30	TRUE	114
167	3.1648	4.64683	4.06323	0.681066	0.804462	0.258705	0.441778	0.52131	43.3185	272.053	288.977	796.445	bottom	01143	98.4896	30	TRUE	114
170	5.848	3.87981	2.7716	1.50729	0.762025	0.322671	0.678302	0.64419	15.0592	307.386	306.082	722.02	bottom	01143	98.4896	30	TRUE	114
171	4.816	5.10095	3.98289	0.944139	0.587263	0.469554	1.50669	0.94896	17.9668	294.676	198.407	716.965	bottom	01143	98.4896	30	TRUE	114
173	4.6784	4.98999	3.59004	0.937558	0.747986	0.430517	0.799459	0.798374	34.633	252.49	326.598	680.98	bottom	01143	98.4896	30	TRUE	114
174	5.504	3.93581	2.97744	1.39844	0.797108	0.332539	0.604272	0.636048	34.547	224.036	247.291	630.129	bottom	01143	98.4896	30	TRUE	114
175	4.6784	4.59032	4.17634	1.01919	0.683896	0.435841	1.13437	0.801782	11.6828	333.123	259.573	628.98	bottom	01143	98.4896	30	TRUE	114
177	4.816	5.09143	2.815	0.945903	0.451946	0.333998	1.32433	0.767259	8.63348	275.861	214.754	593.721	bottom	01143	98.4896	30	TRUE	114
178	5.7104	4.97256	3.68701	1.14838	0.290913	0.413876	1.60183	1.08932	8.78584	223.136	287.201	558.282	bottom	01143	98.4896	30	TRUE	114
179	5.504	3.55771	2.87744	1.54706	0.85044	0.282289	0.415438	0.584043	11.8507	300.555	328.609	555.864	bottom	01143	98.4896	30	TRUE	114
181	4.7472	4.4689	3.20515	1.06227	0.740578	0.382332	0.841502	0.677324	12.3851	258.997	348.869	513.907	bottom	01143	98.4896	30	TRUE	114
182	5.7792	4.18013	3.5443	1.38254	0.735064	0.454137	0.663476	0.875686	19.7004	321.314	303.723	503.111	bottom	01143	98.4896	30	TRUE	114
183	4.9536	3.53156	2.93698	1.40266	0.845348	0.262821	0.35331	0.510139	0	229.219	262.74	464.295	bottom	01143	98.4896	30	TRUE	114
184	4.3344	5.85955	3.7235	0.739716	0.747816	0.446227	0.47027	0.880546	7.23282	256.257	354.062	462.146	bottom	01143	98.4896	30	TRUE	114
185	4.7472	4.80279	4.50061	0.988425	0.318753	0.421138	1.57225	1.02463	16.2236	331.611	285.461	457.331	bottom	01143	98.4896	30	TRUE	114
186	4.8848	4.79905	3.21812	1.01787	0.703701	0.401777	0.975372	0.743339	9.93446	207.154	302.189	423.437	bottom	01143	98.4896	30	TRUE	114
187	5.7792	4.33856	3.41978	1.33206	0.757819	0.46206	0.767849	0.828036	11.6932	256.19	246.409	410.299	bottom	01143	98.4896	30	TRUE	114
189	4.128	5.91401	3.88849	0.698003	0.764968	0.438867	0.481522	0.858457	8.59024	206.937	308.345	370.432	bottom	01143	98.4896	30	TRUE	114
191	5.0224	3.91798	3.0749	1.28189	0.781592	0.337612	0.544629	0.606259	26.1333	324.977	319.418	353.971	bottom	01143	98.4896	30	TRUE	114
193	5.7104	4.07904	3.15146	1.39994	0.75169	0.445289	0.68876	0.755836	34.5922	261.514	373.235	305.433	bottom	01143	98.4896	30	TRUE	114
194	4.5408	4.8588	3.9711	0.934553	0.812254	0.466522	0.515332	0.7831	23.3441	335.356	315.69	300.439	bottom	01143	98.4896	30	TRUE	114
195	5.5728	3.84742	2.90405	1.44845	0.758484	0.340628	0.701673	0.623489	34.6928	238.865	305.59	211.538	bottom	01143	98.4896	30	TRUE	114
196	5.7104	4.24731	3.25503	1.34447	0.815224	0.453492	0.475232	0.757161	0	283.301	278.564	187.505	bottom	01143	98.4896	30	TRUE	114
197	4.816	3.67356	3.54464	1.31099	0.798371	0.345018	0.585641	0.596035	40.0478	217.561	312.894	168.514	bottom	01143	98.4896	30	TRUE	114
198	4.816	3.83569	2.89255	1.25558	0.883434	0.275646	0.224959	0.561449	19.4717	248.987	227.456	1409.4	top	01143	98.4896	30	TRUE	114
199	4.816	3.31289	2.78405	1.45371	0.839944	0.240312	0.368836	0.462867	0	212.157	242.615	1349.96	top	01143	98.4896	30	TRUE	114
200	5.2288	3.63251	2.86199	1.43945	0.811533	0.303294	0.490385	0.588587	18.2291	258.368	315.854	1270.42	top	01143	98.4896	30	TRUE	114
201	5.3664	3.9416	2.97765	1.36148	0.81422	0.305255	0.557089	0.583097	15.2889	251.405	221.527	1177.87	top	01143	98.4896	30	TRUE	114
202	5.9168	4.0387	3.31008	1.46503	0.732406	0.420425	0.82331	0.850252	23.0112	215.379	261.213	1130.78	top	01143	98.4896	30	TRUE	114
203	4.128	4.34864	2.81779	0.949262	0.61069	0.230926	0.573599	0.646967	9.75769	289.765	222.182	1136.59	top	01143	98.4896	30	TRUE	114
205	5.0912	4.01407	3.0159	1.26834	0.793544	0.351782	0.520739	0.621027	18.1297	246.97	341.295	1096.26	top	01143	98.4896	30	TRUE	114
206	4.9536	4.99841	3.79797	0.991035	0.587753	0.465946	1.44652	0.865652	17.3284	198.765	288.14	1089.91	top	01143	98.4896	30	TRUE	114
207	4.2656	6.32609	3.77605	0.674287	0.758801	0.436099	0.362615	0.965874	16.618	293.706	242.114	1085.66	top	01143	98.4896	30	TRUE	114
208	4.7472	4.70915	3.09024	1.00808	0.650447	0.378017	0.807834	0.844698	10.521	307.375	306.635	1062.59	top	01143	98.4896	30	TRUE	114
209	5.0912	4.42843	2.94642	1.14966	0.788091	0.322329	0.599979	0.629674	37.0152	246.807	246.861	993.054	top	01143	98.4896	30	TRUE	114
210	4.6784	5.55846	3.31301	0.841671	0.748945	0.415328	0.6182	0.758171	11.8075	294.889	261.283	957.727	top	01143	98.4896	30	TRUE	114
213	4.2656	6.56672	4.04602	0.649579	0.79418	0.470515	0.372867	0.877706	14.0897	301.107	284.831	908.891	top	01143	98.4896	30	TRUE	114
214	5.9168	4.25006	3.02265	1.39217	0.751665	0.366101	0.763476	0.707996	14.1554	187.737	192.377	844.481	bottom	01144	91.0422	30	TRUE	114
218	5.7104	3.95472	3.10461	1.44395	0.807989	0.343865	0.605673	0.627654	23.9414	294.966	223.315	754.319	bottom	01144	91.0422	30	TRUE	114
219	4.8848	4.75044	3.86824	1.02828	0.32434	0.391122	1.45917	0.92624	21.1759	189.867	262.792	761.031	bottom	01144	91.0422	30	TRUE	114
221	3.5088	5.22985	5.02448	0.670918	0.20772	0.262567	2.34212	0.836557	33.4815	232.535	181.18	751.049	bottom	01144	91.0422	30	TRUE	114
223	4.128	5.70845	3.85402	0.723139	0.76458	0.441277	0.585646	0.788023	17.4835	289.877	187.507	700.819	bottom	01144	91.0422	30	TRUE	114
225	5.504	4.30476	2.99821	1.27859	0.756322	0.341996	0.753692	0.695374	16.8009	182.573	233.066	655.424	bottom	01144	91.0422	30	TRUE	114
227	5.0912	5.61843	3.44297	0.90616	0.768609	0.479327	0.549005	0.834474	0	188.799	285.323	611.017	bottom	01144	91.0422	30	TRUE	114
228	4.5408	5.40487	2.03672	0.840131	0.379224	0.226989	1.04793	0.610488	11.7038	271.849	193.48	580.105	bottom	01144	91.0422	30	TRUE	114
229	4.4032	4.77602	2.19869	0.921939	0.626411	0.248981	0.443234	0.603166	9.56264	246.084	193.446	564.105	bottom	01144	91.0422	30	TRUE	114
231	4.816	4.18934	3.46822	1.14959	0.781921	0.398491	0.639846	0.694301	24.2761	318.641	242.648	543.987	bottom	01144	91.0422	30	TRUE	114
232	5.4352	4.38418	3.4849	1.23973	0.717482	0.469212	0.807162	0.842679	23.104	255.396	318.641	499.073	bottom	01144	91.0422	30	TRUE	114
233	4.0592	5.71996	4.00465	0.709655	0.800789	0.456902	0.399715	0.768774	35.0667	318.13	249.334	487.192	bottom	01144	91.0422	30	TRUE	114
234	5.2976	4.86491	2.94732	1.08894	0.809837	0.377897	0.377722	0.677387	25.2735	273.527	207.04	451.18	bottom	01144	91.0422	30	TRUE	114
237	4.6096	5.64103	4.15247	0.817156	0.724072	0.456159	0.842208	0.943722	24.267	214.17	266.278	384.043	bottom	01144	91.0422	30	TRUE	114
239	5.7104	3.74176	3.23477	1.52613	0.794331	0.396515	0.529744	0.633082	10.8453	312.159	311.17	348.781	bottom	01144	91.0422	30	TRUE	114
241	4.6096	3.73757	3.40261	1.23331	0.808592	0.318731	0.612633	0.612886	26.0606	239.463	275.287	255.852	bottom	01144	91.0422	30	TRUE	114
242	5.0912	3.57031	3.0729	1.42598	0.874316	0.303587	0.189292	0.675052	10.7221	195.278	208.882	975.055	top	01144	91.0422	30	TRUE	114
243	4.6784	3.55821	2.74507	1.31482	0.839047	0.249521	0.386992	0.475995	0	233.181	294.369	935.918	top	01144	91.0422	30	TRUE	114
244	4.816	4.39024	3.5295	1.09698	0.840198	0.392656	0.532811	0.715822	22.5296	286.122	278.823	895.082	top	01144	91.0422	30	TRUE	114
245	4.7472	4.32181	3.40078	1.09843	0.719504	0.405291	0.631954	0.854607	7.95466	208.116	281.96	869.804	top	01144	91.0422	30	TRUE	114
246	5.16	5.17383	3.24393	0.997327	0.775026	0.442973	0.582803	0.814972	18.6837	289.368	216.644	796.81	top	01144	91.0422	30	TRUE	114
247	5.2288	5.18654	3.52803	1.00815	0.747575	0.474035	0.732148	0.884333	10.7467	215.316	221.667	774.904	top	01144	91.0422	30	TRUE	114
248	5.7792	4.18678	3.08026	1.38034	0.805115	0.396788	0.607155	0.713866	24.2074	246.464	317.472	740.579	top	01144	91.0422	30	TRUE	114
249	5.3664	4.97893	3.40195	1.07782	0.744533	0.473025	0.802812	0.849368	13.8959	299.019	292.874	704.927	top	01144	91.0422	30	TRUE	114
251	5.3664	4.54483	3.06601	1.18077	0.812502	0.37903	0.507767	0.681678	18.503	277.254	220.101	631.284	top	01144	91.0422	30	TRUE	114
252	5.2288	5.30769	3.40926	0.985136	0.66361	0.450076	1.05517	0.943785	12.0213	214.092	239.368	603.598	top	01144	91.0422	30	TRUE	114
253	4.9536	3.41902	2.80132	1.44883	0.85589	0.260148	0.326219	0.476689	0	276.414	331.458	579.12	top	01144	91.0422	30	TRUE	114
255	5.16	4.601	3.26168	1.1215	0.743809	0.43745	0.726397	0.781144	14.2345	227.425	337.388	537.875	top	01144	91.0422	30	TRUE	114
256	5.7792	4.15872	3.64139	1.38966	0.799348	0.466401	0.549558	0.848422	25.1505	304.684	322.753	523.687	top	01144	91.0422	30	TRUE	114
258	3.5776	5.4118	3.38719	0.661074	0.704771	0.301054	0.46643	0.755078	18.0055	230.041	318.347	479.196	top	01144	91.0422	30	TRUE	114
259	5.3664	3.73029	2.89651	1.4386	0.819834	0.270933	0.484769	0.575397	46.1243	215.101	165.839	890.858	bottom	01147	100.942	30	TRUE	114
260	5.9168	4.34015	2.92809	1.36327	0.752425	0.421779	0.520603	0.876822	8.44912	189.907	205.748	847.694	bottom	01147	100.942	30	TRUE	114
261	4.472	5.07083	3.0982	0.881907	0.670025	0.373113	0.82586	0.73078	12.8702	258.865	156.221	849.415	bottom	01147	100.942	30	TRUE	114
262	5.16	4.49328	3.62587	1.14838	0.576731	0.44524	1.2994	0.90718	11.8993	178.999	236.398	811.75	bottom	01147	100.942	30	TRUE	114
263	5.9168	3.79886	2.87953	1.55752	0.803296	0.320561	0.560208	0.62898	15.5947	247.524	274.567	805.913	bottom	01147	100.942	30	TRUE	114
264	4.128	6.41691	3.88352	0.6433	0.673897	0.474507	0.659568	0.918224	12.9748	260.033	163.715	800.071	bottom	01147	100.942	30	TRUE	114
265	6.192	4.09213	2.96616	1.51315	0.660619	0.451512	0.534152	0.889445	26.0255	276.612	236.414	762.127	bottom	01147	100.942	30	TRUE	114
266	4.6096	4.62097	3.85587	0.99754	0.685047	0.450968	0.686362	0.865525	10.1585	210.28	283.01	727.844	bottom	01147	100.942	30	TRUE	114
267	5.3664	3.73301	2.77151	1.43755	0.757102	0.265062	0.753688	0.5718	37.6762	211.492	176.581	719.222	bottom	01147	100.942	30	TRUE	114
268	4.8848	4.4695	3.72558	1.09292	0.385869	0.400289	1.86096	0.807462	35.0139	285.813	212.455	719.653	bottom	01147	100.942	30	TRUE	114
269	5.6416	4.1796	3.11638	1.3498	0.688458	0.369276	0.814858	0.793577	8.24491	189.944	217.003	671.296	bottom	01147	100.942	30	TRUE	114
270	4.6096	5.32771	3.18882	0.865213	0.714016	0.37748	0.753351	0.747	18.9848	250.919	165.859	675.636	bottom	01147	100.942	30	TRUE	114
272	5.3664	4.98217	3.35923	1.07712	0.558395	0.434594	1.1455	0.863127	17.3056	182.318	249.439	638.404	bottom	01147	100.942	30	TRUE	114
273	4.0592	6.50273	3.81068	0.624231	0.726026	0.431484	0.534646	0.837566	19.3864	256.792	180.181	624.635	bottom	01147	100.942	30	TRUE	114
274	6.2608	3.80624	2.88352	1.64488	0.767956	0.395499	0.598799	0.798184	11.2327	254.759	287.794	597.057	bottom	01147	100.942	30	TRUE	114
275	4.6096	4.67687	3.14133	0.985617	0.726017	0.356992	0.785921	0.716075	12.016	301.659	227.963	598.416	bottom	01147	100.942	30	TRUE	114
276	5.3664	4.29665	3.21925	1.24897	0.337679	0.394684	1.13608	0.940945	11.907	225.375	303.469	561.92	bottom	01147	100.942	30	TRUE	114
278	3.2336	5.11257	3.52506	0.63248	0.290049	0.217284	1.05068	0.590039	34.4204	285.75	227.221	546.306	bottom	01147	100.942	30	TRUE	114
279	6.1232	4.27678	3.16895	1.43173	0.700885	0.430276	0.960045	0.846276	34.8157	188.723	230.83	511.672	bottom	01147	100.942	30	TRUE	114
280	4.7472	4.93152	3.15869	0.962624	0.687677	0.359057	0.896655	0.733052	23.0749	250.549	186.118	517.2	bottom	01147	100.942	30	TRUE	114
281	5.2288	5.15836	3.82405	1.01366	0.367313	0.407151	1.27752	0.963034	12.5827	176.853	254.808	470.434	bottom	01147	100.942	30	TRUE	114
282	4.1968	6.36618	3.86377	0.659233	0.406237	0.416025	1.13254	0.907558	8.14412	261.785	200.412	465.8	bottom	01147	100.942	30	TRUE	114
283	4.8848	3.80776	3.2779	1.28285	0.821682	0.335678	0.539503	0.653278	34.6529	292.602	262.913	441.802	bottom	01147	100.942	30	TRUE	114
284	6.3984	3.7918	2.71077	1.68743	0.731008	0.358888	0.679339	0.718852	14.0758	245.939	306.79	431.638	bottom	01147	100.942	30	TRUE	114
285	5.504	4.57732	3.32599	1.20245	0.459773	0.401732	1.14707	0.857826	37.4144	213.994	316.382	394.7	bottom	01147	100.942	30	TRUE	114
286	4.472	5.44	3.7665	0.822059	0.789616	0.447477	0.375848	0.825764	23.115	289.265	254.618	385.872	bottom	01147	100.942	30	TRUE	114
287	4.6784	3.61351	2.95708	1.2947	0.828209	0.274021	0.441789	0.528315	20.0667	171.544	241.106	365.653	bottom	01147	100.942	30	TRUE	114
288	6.192	3.66337	2.5128	1.69025	0.715274	0.324492	0.485371	0.642296	23.1939	221.775	222.328	347.176	bottom	01147	100.942	30	TRUE	114
289	5.7104	4.31046	3.54254	1.32478	0.708272	0.422395	0.806212	0.793261	17.2582	247.793	217.147	305.811	bottom	01147	100.942	30	TRUE	114
290	4.7472	4.45129	3.50239	1.06648	0.71208	0.382983	0.575033	0.751165	23.4241	168.116	255.261	311.746	bottom	01147	100.942	30	TRUE	114
291	5.0912	3.2067	2.80135	1.58768	0.885672	0.236495	0.28736	0.449551	0	226.709	310.863	244.191	bottom	01147	100.942	30	TRUE	114
292	5.6416	3.7742	3.23457	1.49478	0.809287	0.395525	0.44183	0.672464	23.2756	261.593	303.339	214.141	bottom	01147	100.942	30	TRUE	114
293	5.0912	4.09475	3.68597	1.24335	0.787484	0.426182	0.624668	0.749588	23.4331	184.806	315.601	211.925	bottom	01147	100.942	30	TRUE	114
294	4.1968	4.72072	3.32524	0.889017	0.59099	0.286301	1.18119	0.707113	14.1554	214.889	305.099	832.801	top	01147	100.942	30	TRUE	114
295	5.3664	3.79547	3.12549	1.41389	0.805105	0.34931	0.577818	0.667036	18.7289	266.728	221.808	807.677	top	01147	100.942	30	TRUE	114
296	4.472	3.75722	2.75216	1.19024	0.829688	0.269478	0.313523	0.602788	34.6843	201.221	234.509	772.065	top	01147	100.942	30	TRUE	114
297	5.2976	3.96952	3.12011	1.33457	0.840497	0.310999	0.474243	0.60973	15.0341	264.145	301.954	704.328	top	01147	100.942	30	TRUE	114
299	5.5728	4.4108	3.56187	1.26344	0.527028	0.436542	1.16124	0.953315	7.1268	199.963	268.252	635.707	top	01147	100.942	30	TRUE	114
300	6.3296	3.76637	2.79028	1.68056	0.772284	0.364473	0.619506	0.669561	18.0948	272.073	214.52	1044.07	bottom	01146	95.7319	30	TRUE	114
302	5.2976	3.87995	3.0205	1.36538	0.363935	0.370657	0.735808	0.783542	11.0571	253.27	268.78	955.042	bottom	01146	95.7319	30	TRUE	114
303	6.192	4.3601	3.25966	1.42015	0.547821	0.464206	1.25853	0.870385	14.009	340.439	210.678	948.087	bottom	01146	95.7319	30	TRUE	114
304	4.6096	5.18329	3.64061	0.88932	0.60959	0.40918	1.14429	0.87272	0	257.958	276.388	898.915	bottom	01146	95.7319	30	TRUE	114
305	4.4032	5.60171	3.87916	0.786045	0.386259	0.414361	1.10161	0.930594	5.05614	341.288	203.018	883.801	bottom	01146	95.7319	30	TRUE	114
306	5.848	4.1795	3.28977	1.39921	0.636368	0.4778	0.986221	0.915132	34.5993	276.042	298.511	807.313	bottom	01146	95.7319	30	TRUE	114
307	4.6784	4.39038	3.4781	1.0656	0.731079	0.323081	0.619015	0.782469	15.8398	347.545	258.313	809.906	bottom	01146	95.7319	30	TRUE	114
309	5.7104	3.64913	2.79061	1.56487	0.766089	0.296911	0.686829	0.607963	23.7241	282.146	201.185	772.606	bottom	01146	95.7319	30	TRUE	114
310	6.1232	4.01464	3.41436	1.52522	0.681086	0.452538	0.91417	0.865147	22.9948	258.317	230.614	728.351	bottom	01146	95.7319	30	TRUE	114
311	4.5408	5.16746	3.17426	0.878729	0.712634	0.366681	0.695892	0.749651	14.8306	341.245	208.638	731.88	bottom	01146	95.7319	30	TRUE	114
312	4.9536	4.58114	2.93275	1.0813	0.465161	0.317298	1.05744	0.729455	23.348	243.305	239.055	685.117	bottom	01146	95.7319	30	TRUE	114
314	5.4352	3.83056	2.94782	1.41891	0.811838	0.309443	0.488251	0.630431	49.8207	290.481	311.041	675.052	bottom	01146	95.7319	30	TRUE	114
315	4.128	6.27017	4.01968	0.658355	0.737543	0.465154	0.623653	0.861171	34.4161	341.999	214.725	682.179	bottom	01146	95.7319	30	TRUE	114
316	5.0912	4.94346	3.09095	1.02989	0.711277	0.403829	0.756535	0.769152	34.8128	237.378	298.094	643.093	bottom	01146	95.7319	30	TRUE	114
318	4.3344	5.70412	4.08701	0.759871	0.656086	0.454453	1.05158	0.865588	8.7362	229.787	288.75	593.979	bottom	01146	95.7319	30	TRUE	114
320	5.2288	3.59054	2.76795	1.45627	0.837914	0.250847	0.415431	0.565488	27.9821	293.919	196.818	578.011	bottom	01146	95.7319	30	TRUE	114
321	4.0592	5.4028	3.55661	0.751314	0.449472	0.301168	1.48198	0.719735	24.4505	327.645	280.043	578.151	bottom	01146	95.7319	30	TRUE	114
322	5.9856	4.52832	3.14964	1.32182	0.689516	0.444328	0.926036	0.810617	0	255.788	213.982	536.703	bottom	01146	95.7319	30	TRUE	114
323	4.5408	5.35234	3.08078	0.848377	0.682151	0.360783	0.854997	0.727309	23.4722	332.49	216.78	537.262	bottom	01146	95.7319	30	TRUE	114
324	5.16	4.63843	3.61464	1.11245	0.666996	0.415263	1.02344	0.921127	9.20888	229.913	219.556	498.596	bottom	01146	95.7319	30	TRUE	114
326	3.7152	6.49258	3.81477	0.572223	0.714625	0.406154	0.53248	0.810365	28.4157	330.367	229.313	485.727	bottom	01146	95.7319	30	TRUE	114
327	5.2976	4.29403	2.86941	1.23371	0.781344	0.356813	0.546672	0.655045	34.4889	215.028	288.743	468.984	bottom	01146	95.7319	30	TRUE	114
328	5.848	4.08491	2.97988	1.43161	0.752199	0.394173	0.671213	0.687232	0	275.714	307.361	447.847	bottom	01146	95.7319	30	TRUE	114
329	4.7472	5.16786	3.76238	0.918601	0.752721	0.463891	0.558623	0.792757	17.3898	205.566	284.87	414.043	bottom	01146	95.7319	30	TRUE	114
330	4.8848	4.28138	3.74946	1.14094	0.672219	0.407219	1.00337	0.731853	34.4598	297.92	307.603	405.405	bottom	01146	95.7319	30	TRUE	114
331	4.6784	3.94519	2.78042	1.18585	0.836682	0.273291	0.248458	0.510896	26.875	316.627	239.854	368.455	bottom	01146	95.7319	30	TRUE	114
332	6.3296	3.98006	2.93585	1.59033	0.78428	0.408489	0.508288	0.692786	36.4176	265.46	218.335	355.056	bottom	01146	95.7319	30	TRUE	114
333	5.504	4.43822	3.28721	1.24014	0.387278	0.406099	0.962509	0.9299	15.9258	233.321	211.673	318.202	bottom	01146	95.7319	30	TRUE	114
334	4.472	5.02885	3.63423	0.889269	0.766323	0.424834	0.520883	0.73545	34.4481	318.014	249.761	314.66	bottom	01146	95.7319	30	TRUE	114
335	5.7104	3.40192	2.79144	1.67858	0.841599	0.298393	0.39588	0.531534	64.2133	239.181	305.374	264.282	bottom	01146	95.7319	30	TRUE	114
336	6.192	3.72475	3.18517	1.66239	0.787869	0.405692	0.498154	0.664764	12.3625	203.847	294.254	233.94	bottom	01146	95.7319	30	TRUE	114
337	4.6784	4.18488	3.60071	1.11793	0.779702	0.401595	0.600268	0.668614	17.9355	277.871	318.765	224.95	bottom	01146	95.7319	30	TRUE	114
338	5.2288	4.27339	3.01929	1.22357	0.783382	0.353785	0.610604	0.701622	0	276.21	227.805	1483.05	top	01146	95.7319	30	TRUE	114
339	4.8848	4.55427	2.9442	1.07258	0.798395	0.35567	0.47813	0.642801	17.5486	300.895	258.198	1372.19	top	01146	95.7319	30	TRUE	114
340	5.2976	4.48844	3.40102	1.18028	0.752454	0.447582	0.831789	0.779566	18.0174	249.038	209.601	1350.46	top	01146	95.7319	30	TRUE	114
341	4.816	3.40587	2.59665	1.41403	0.820697	0.229431	0.434828	0.486471	0	215.257	303.933	1330.13	top	01146	95.7319	30	TRUE	114
342	4.5408	4.4475	3.65773	1.02098	0.800698	0.404324	0.544267	0.765366	0	137.601	226.329	1296.52	top	01146	95.7319	30	TRUE	114
343	4.6784	5.25403	3.29154	0.890441	0.770483	0.391447	0.512818	0.739111	34.6671	272.501	318.588	1287.39	top	01146	95.7319	30	TRUE	114
344	4.816	5.05857	3.511	0.952048	0.717855	0.422626	0.803005	0.816487	10.2048	202.911	280.246	1263.87	top	01146	95.7319	30	TRUE	114
345	5.2288	3.78688	2.84562	1.38077	0.81319	0.281745	0.527651	0.522256	35.776	226.28	204.288	1230.3	top	01146	95.7319	30	TRUE	114
346	6.192	4.10619	3.11597	1.50797	0.7457	0.445966	0.686192	0.881935	24.0858	272.584	231.074	1191.69	top	01146	95.7319	30	TRUE	114
347	4.1968	5.86605	3.27786	0.715439	0.746601	0.348678	0.478624	0.759938	32.0905	189.297	225.319	1181.6	top	01146	95.7319	30	TRUE	114
348	5.2288	4.33892	3.75878	1.20509	0.513712	0.444501	1.71397	0.835421	22.9708	303.572	258.056	1154.71	top	01146	95.7319	30	TRUE	114
349	5.2976	3.67112	3.02534	1.44305	0.787121	0.324146	0.570137	0.603608	18.4546	227.406	315.076	1153.31	top	01146	95.7319	30	TRUE	114
350	5.0912	5.12971	3.33908	0.992492	0.779606	0.429305	0.568596	0.78045	14.1159	288.281	319.264	1110.53	top	01146	95.7319	30	TRUE	114
351	4.6784	4.19926	3.66843	1.1141	0.629621	0.402813	0.859017	0.801971	10.1995	208.221	274.311	1059.56	top	01146	95.7319	30	TRUE	114
352	5.5728	3.5592	2.91812	1.56575	0.817353	0.297667	0.552617	0.55072	44.2286	259.618	214.241	1054.82	top	01146	95.7319	30	TRUE	114
353	5.7104	4.28499	3.39405	1.33265	0.645864	0.439499	1.03345	0.883323	10.4063	296.572	250.103	1001.15	top	01146	95.7319	30	TRUE	114
354	4.6096	5.21909	3.21348	0.883219	0.736197	0.368166	0.693249	0.722197	14.0159	213.564	224.77	1006.79	top	01146	95.7319	30	TRUE	114
355	4.9536	4.87543	4.02515	1.01603	0.574501	0.465242	1.55046	0.879284	17.2696	318.918	273.179	961.73	top	01146	95.7319	30	TRUE	114
356	5.16	4.10299	2.93816	1.25762	0.830392	0.318141	0.388753	0.613517	27.4203	278.266	331.454	945.064	top	01146	95.7319	30	TRUE	114
357	4.2656	6.68711	3.78507	0.637884	0.759382	0.4738	0.372831	0.91469	23.9304	211.706	242.125	953.272	top	01146	95.7319	30	TRUE	114
358	5.0912	4.58581	3.31806	1.11021	0.745538	0.422936	0.646539	0.775464	7.8963	220.973	307.772	917.658	top	01146	95.7319	30	TRUE	114
360	5.504	3.41508	2.57876	1.61168	0.726775	0.249267	0.524251	0.579184	28.5321	305.394	217.163	901.47	bottom	0114B	108.306	30	TRUE	114
361	5.7104	4.16576	2.53413	1.37079	0.403647	0.314292	1.50784	0.807904	17.4372	272.23	233.429	861.627	bottom	0114B	108.306	30	TRUE	114
362	3.9904	5.33764	3.41704	0.747597	0.696284	0.320535	0.766361	0.687927	22.0492	353.402	246.369	856.811	bottom	0114B	108.306	30	TRUE	114
363	5.0224	4.29797	3.02194	1.16855	0.550861	0.36306	1.1491	0.807209	11.7511	248.587	235.932	826.076	bottom	0114B	108.306	30	TRUE	114
364	3.7152	6.43549	3.63948	0.577299	0.721949	0.371843	0.503408	0.770415	20.2698	348.723	258.337	810.606	bottom	0114B	108.306	30	TRUE	114
365	5.9856	3.48517	2.8655	1.71745	0.772911	0.309834	0.369311	0.747	9.06413	244.353	306.863	790.328	bottom	0114B	108.306	30	TRUE	114
366	3.9904	3.43579	3.36435	1.16142	0.668103	0.250625	0.634374	0.653341	25.6556	307.523	309.058	754.38	bottom	0114B	108.306	30	TRUE	114
367	4.9536	3.67882	3.12975	1.34652	0.6482	0.3899	0.771046	0.789475	12.022	225.187	294.207	742.497	bottom	0114B	108.306	30	TRUE	114
368	5.0912	4.25595	2.86937	1.19626	0.659131	0.323127	0.930301	0.725983	13.8808	213.756	249.028	692.08	bottom	0114B	108.306	30	TRUE	114
369	5.2288	4.43657	3.40528	1.17857	0.636761	0.382655	0.99745	0.814341	10.4338	288.562	236.253	672.092	bottom	0114B	108.306	30	TRUE	114
370	4.472	4.76316	3.65708	0.938873	0.460178	0.367629	0.956881	0.769973	15.494	207.776	259.722	644.039	bottom	0114B	108.306	30	TRUE	114
371	4.4032	4.41928	3.27991	0.99636	0.390174	0.337756	0.880797	0.81737	17.0063	306.219	242.844	633.207	bottom	0114B	108.306	30	TRUE	114
373	4.9536	4.47955	2.70343	1.10582	0.375869	0.295719	1.13137	0.707113	13.8383	210.416	322.617	606.177	bottom	0114B	108.306	30	TRUE	114
374	5.3664	4.38077	3.39786	1.22499	0.656844	0.392548	0.895315	0.801024	11.832	285.82	320.639	587.069	bottom	0114B	108.306	30	TRUE	114
376	4.2656	5.0498	3.22475	0.844707	0.592648	0.327214	0.73077	0.715885	10.0907	203.164	307.109	555.68	bottom	0114B	108.306	30	TRUE	114
377	4.6096	4.45176	3.85509	1.03546	0.376481	0.37547	1.42842	0.797364	12.4593	304.337	308.053	547.326	bottom	0114B	108.306	30	TRUE	114
378	5.2976	4.10583	2.7045	1.29026	0.664422	0.301705	0.915183	0.65637	23.0995	198.548	247.555	530.302	bottom	0114B	108.306	30	TRUE	114
379	5.4352	3.95758	3.08978	1.37336	0.663517	0.358168	0.841745	0.72977	6.62464	263.299	231.376	507.112	bottom	0114B	108.306	30	TRUE	114
380	4.4032	4.84371	3.22162	0.909055	0.583292	0.328849	0.878105	0.72327	26.7759	188.496	267.125	477.282	bottom	0114B	108.306	30	TRUE	114
381	4.5408	4.02803	3.0503	1.1273	0.42172	0.294567	1.59221	0.709259	8.32083	283.179	235.652	468.064	bottom	0114B	108.306	30	TRUE	114
383	5.9856	3.99887	2.85057	1.49682	0.696452	0.361982	0.82296	0.736586	0	227.946	328.423	428.002	bottom	0114B	108.306	30	TRUE	114
384	4.6784	4.65424	3.50966	1.00519	0.57247	0.353892	1.18379	0.738732	24.4087	293.696	303.427	390.784	bottom	0114B	108.306	30	TRUE	114
385	4.7472	3.92568	3.84872	1.20927	0.653176	0.36532	1.01026	0.720303	17.3051	203.705	326.369	384.208	bottom	0114B	108.306	30	TRUE	114
386	5.7104	3.5378	2.60529	1.61411	0.665153	0.28793	0.668439	0.617241	34.7822	255.076	233.781	342.227	bottom	0114B	108.306	30	TRUE	114
387	5.2976	3.9297	3.52778	1.34809	0.7309	0.397462	0.708949	0.766186	14.6376	191.205	246.76	318.523	bottom	0114B	108.306	30	TRUE	114
388	4.7472	4.10389	3.51037	1.15676	0.704003	0.362626	0.657552	0.696636	17.3801	276.166	231.141	300.871	bottom	0114B	108.306	30	TRUE	114
389	5.2288	3.11763	2.61947	1.67717	0.859163	0.227402	0.30677	0.450939	0	228.434	309.768	243.52	bottom	0114B	108.306	30	TRUE	114
390	5.16	4.01904	3.32058	1.28389	0.777549	0.393909	0.578403	0.72024	23.3598	274.408	305.013	215.594	bottom	0114B	108.306	30	TRUE	114
391	5.4352	3.49889	2.85793	1.55341	0.769311	0.325296	0.540204	0.613391	23.1244	198.325	312.48	213.112	bottom	0114B	108.306	30	TRUE	114
392	5.2288	3.08009	2.53145	1.69761	0.831966	0.226676	0.243312	0.428092	0	235.791	238.508	85.86	bottom	0114B	108.306	30	TRUE	114
395	4.4032	3.75028	3.05242	1.1741	0.629947	0.275164	0.914729	0.637626	16.0222	320.825	273.118	1039.29	top	0114B	108.306	30	TRUE	114
396	5.2976	3.40409	2.56243	1.55625	0.649762	0.286897	0.788744	0.703894	16.6742	247.799	303.275	1027.39	top	0114B	108.306	30	TRUE	114
397	4.2656	3.77907	2.72317	1.12874	0.590849	0.27786	1.00811	0.687674	9.53686	221.076	303.006	989.931	top	0114B	108.306	30	TRUE	114
398	3.44	4.67596	3.16875	0.735678	0.709839	0.233271	0.461157	0.615032	19.3434	309.054	266.673	983.783	top	0114B	108.306	30	TRUE	114
400	4.8848	4.16843	2.83116	1.17186	0.364824	0.302076	0.898122	0.698151	9.37793	211.677	247.008	946.294	top	0114B	108.306	30	TRUE	114
401	5.2976	3.33049	2.63799	1.59064	0.812494	0.250736	0.348325	0.563279	0	278.105	328.449	892.685	top	0114B	108.306	30	TRUE	114
402	4.8848	3.57508	2.79891	1.36635	0.433431	0.295332	0.758621	0.664575	13.2994	218.808	322	856.274	top	0114B	108.306	30	TRUE	114
403	4.128	3.70178	3.22123	1.11514	0.575402	0.236482	1.03249	0.700738	19.2403	296.793	301.959	804.153	top	0114B	108.306	30	TRUE	114
404	3.8528	4.2784	3.29465	0.900524	0.659318	0.267794	0.507831	0.645894	22.5638	211.139	309.546	803.225	top	0114B	108.306	30	TRUE	114
407	5.0224	3.68099	3.033	1.36442	0.353055	0.278648	0.994996	0.77275	7.93014	284.352	257.874	732.831	top	0114B	108.306	30	TRUE	114
409	4.2656	5.47558	3.58531	0.779023	0.636861	0.342549	0.714075	0.794902	6.23964	199.116	282.959	697.22	top	0114B	108.306	30	TRUE	114
410	4.5408	4.19499	3.56174	1.08243	0.359904	0.356986	1.80967	0.781964	17.9496	304.672	269.18	695.61	top	0114B	108.306	30	TRUE	114
411	4.8848	3.95256	2.49427	1.23586	0.548202	0.269162	0.788011	0.6002	12.4405	233.082	345.099	677.42	top	0114B	108.306	30	TRUE	114
412	4.8848	4.13176	2.85945	1.18226	0.404811	0.30658	0.728057	0.692471	14.3726	302.021	330.498	651.926	top	0114B	108.306	30	TRUE	114
413	5.0912	3.99336	3.13465	1.27492	0.556046	0.396801	1.09382	0.789538	14.2701	209.309	319.183	604.473	top	0114B	108.306	30	TRUE	114
414	5.0224	6.08035	3.34615	0.826005	0.755192	0.461083	0.511822	0.816866	15.3236	241.608	146.773	1041.4	bottom	01141	97.4084	30	TRUE	114
415	3.9216	5.11629	3.62776	0.766493	0.800712	0.362646	0.347243	0.657506	39.2292	145.697	179.187	1039.63	bottom	01141	97.4084	30	TRUE	114
416	4.5408	5.33896	3.71403	0.850503	0.791763	0.391317	0.468663	0.82425	15.2719	167.35	210.23	858.37	bottom	01141	97.4084	30	TRUE	114
419	5.2976	4.0386	3.71704	1.31174	0.737061	0.444888	0.702773	0.842489	35.7532	273.579	244.114	793.137	bottom	01141	97.4084	30	TRUE	114
420	4.8848	2.86985	2.54487	1.70211	0.758423	0.234808	0.404981	0.657569	17.1914	181.979	291.801	753.283	bottom	01141	97.4084	30	TRUE	114
421	4.816	5.79828	4.27393	0.830591	0.339983	0.477366	1.66	1.10876	12.4521	278.797	244.85	739.957	bottom	01141	97.4084	30	TRUE	114
422	5.6416	4.56183	3.04542	1.2367	0.766128	0.372865	0.620683	0.672148	17.716	228.194	196.936	706.393	bottom	01141	97.4084	30	TRUE	114
426	5.6416	3.34039	2.88758	1.68891	0.739978	0.268449	0.761818	0.550089	24.7785	262.464	304.928	658.515	bottom	01141	97.4084	30	TRUE	114
428	4.5408	4.06519	2.73245	1.117	0.503602	0.233066	1.06789	0.592627	0	161.869	251.093	640.49	bottom	01141	97.4084	30	TRUE	114
430	4.128	6.44776	4.90691	0.640223	0.190022	0.462494	1.84432	1.121	21.5924	254.642	226.352	630.747	bottom	01141	97.4084	30	TRUE	114
431	4.6096	5.09399	3.29593	0.90491	0.67392	0.412671	0.837992	0.740878	23.1869	288.202	283.823	604.169	bottom	01141	97.4084	30	TRUE	114
433	5.2288	3.77915	2.91941	1.38359	0.451696	0.286822	1.15438	0.696005	12.7178	205.783	344.781	566.991	bottom	01141	97.4084	30	TRUE	114
434	5.0224	3.81022	2.78954	1.31814	0.775423	0.275037	0.646449	0.530776	14.3023	184.926	250.273	543.81	bottom	01141	97.4084	30	TRUE	114
435	4.128	6.28222	4.139	0.657093	0.27873	0.449242	1.40908	0.984808	20.9527	279.962	283.54	550.016	bottom	01141	97.4084	30	TRUE	114
436	5.504	4.73146	2.86937	1.16328	0.741406	0.398485	0.68262	0.699918	0	154.763	298.723	521.349	bottom	01141	97.4084	30	TRUE	114
438	5.0224	3.15412	2.95556	1.59233	0.823907	0.259418	0.446488	0.486535	33.6356	256.873	352.255	482.984	bottom	01141	97.4084	30	TRUE	114
439	4.9536	5.53941	4.25528	0.894247	0.389932	0.451281	1.2244	1.01233	36.2075	154.597	321.465	473.435	bottom	01141	97.4084	30	TRUE	114
440	5.9168	4.00588	2.87104	1.47703	0.799305	0.393919	0.460937	0.708691	14.6009	209.377	382.084	453.606	bottom	01141	97.4084	30	TRUE	114
441	4.3344	6.1943	4.6492	0.69974	0.351036	0.441254	1.47167	0.993517	24.0459	236.763	266.347	448.781	bottom	01141	97.4084	30	TRUE	114
443	5.16	4.45957	3.9832	1.15706	0.813504	0.475624	0.553581	0.947508	17.0876	201.254	398.582	399.574	bottom	01141	97.4084	30	TRUE	114
444	3.784	4.19961	3.69138	0.901036	0.357418	0.217499	1.37142	0.554317	0	271.132	336.931	374.47	bottom	01141	97.4084	30	TRUE	114
446	4.5408	5.03159	3.12784	0.902457	0.778091	0.367264	0.515288	0.644	14.5881	225.753	289.852	328.274	bottom	01141	97.4084	30	TRUE	114
450	5.5728	3.91752	3.23298	1.42253	0.795593	0.422265	0.450644	0.650185	19.1111	257.648	396.497	202.95	bottom	01141	97.4084	30	TRUE	114
451	6.0544	3.98653	3.30091	1.51871	0.723639	0.441993	0.832674	0.798058	34.45	268.246	249.576	1224.77	top	01141	97.4084	30	TRUE	114
452	4.5408	4.31726	3.62315	1.05178	0.525045	0.345353	0.954918	0.688873	15.6839	268.095	218.367	1173.26	top	01141	97.4084	30	TRUE	114
453	5.16	4.67368	2.92817	1.10405	0.716002	0.3748	0.755917	0.707555	34.4601	171.716	263.804	1162.31	top	01141	97.4084	30	TRUE	114
455	4.7472	4.00183	3.85181	1.18626	0.741124	0.399123	0.766393	0.903835	16.6954	229.971	202.881	1102.99	top	01141	97.4084	30	TRUE	114
456	4.9536	4.54723	3.0764	1.08937	0.74653	0.371315	0.709129	0.688368	17.3209	227.986	312.696	1078.77	top	01141	97.4084	30	TRUE	114
457	5.4352	4.13498	3.61901	1.31444	0.706388	0.449151	0.91067	0.842931	10.1586	273.984	250.899	1054.39	top	01141	97.4084	30	TRUE	114
458	4.128	5.26218	3.62214	0.784466	0.4564	0.393183	0.660593	0.862938	21.6451	207.579	310.26	1021.68	top	01141	97.4084	30	TRUE	114
459	5.16	4.00903	2.87998	1.2871	0.800205	0.323573	0.510431	0.594899	34.5988	192.267	215.409	1014.03	top	01141	97.4084	30	TRUE	114
460	4.472	5.50375	3.93845	0.812537	0.708652	0.445354	0.962652	0.822861	17.2603	276.612	236.096	1005.99	top	01141	97.4084	30	TRUE	114
461	5.0912	5.44674	3.30988	0.934724	0.741366	0.44664	0.794174	0.778367	34.4434	164.331	272.227	977.216	top	01141	97.4084	30	TRUE	114
463	5.7104	3.82672	3.08828	1.49224	0.779633	0.333161	0.707519	0.611308	23.7827	275.821	286.914	921.24	top	01141	97.4084	30	TRUE	114
465	4.2656	5.17318	3.74302	0.82456	0.72895	0.425609	0.812356	0.769468	18.1293	288.689	247.516	874.495	top	01141	97.4084	30	TRUE	114
469	4.4032	4.0357	3.19825	1.09106	0.383846	0.240145	1.43143	0.586063	23.3258	173.56	305.875	750.446	top	01141	97.4084	30	TRUE	114
470	5.16	4.792	2.063	1.0768	0.409116	0.244959	0.930333	0.598117	23.096	253.552	245.852	740.482	top	01141	97.4084	30	TRUE	114
471	4.472	4.73013	2.24927	0.945428	0.653388	0.24009	0.535635	0.558988	0	227.862	234.015	734.68	top	01141	97.4084	30	TRUE	114
472	5.4352	3.61673	2.72376	1.5028	0.723655	0.265163	0.742521	0.577858	31.0667	313.07	168.459	1047.45	bottom	01148	98.4992	30	TRUE	114
473	5.6416	4.24807	3.37979	1.32804	0.652788	0.418533	0.88327	0.842489	11.8172	267.423	187.856	1000.58	bottom	01148	98.4992	30	TRUE	114
474	4.4032	5.08296	2.95045	0.866267	0.662919	0.336495	0.815432	0.736649	18.3672	352.483	201.227	1006.2	bottom	01148	98.4992	30	TRUE	114
475	4.9536	4.94955	3.47999	1.00082	0.573641	0.425518	1.3177	0.828415	14.0354	241.799	199.148	963.495	bottom	01148	98.4992	30	TRUE	114
476	5.16	3.54718	2.74543	1.45468	0.787224	0.261098	0.509923	0.551099	33.097	298.035	279.87	952.55	bottom	01148	98.4992	30	TRUE	114
477	4.1968	6.63301	3.76478	0.632714	0.740149	0.430419	0.431397	0.940503	11.4615	348.885	213.297	956.142	bottom	01148	98.4992	30	TRUE	114
478	5.0224	4.32409	3.13362	1.16149	0.673397	0.370947	0.994668	0.732863	17.3955	243.777	263.644	920.595	bottom	01148	98.4992	30	TRUE	114
479	5.4352	4.04131	3.63229	1.34491	0.696171	0.431149	0.811008	0.842868	14.344	320.724	263.499	902.991	bottom	01148	98.4992	30	TRUE	114
480	4.472	5.25192	3.41979	0.851498	0.620165	0.390643	0.953738	0.863379	7.18948	235.759	256.941	869.608	bottom	01148	98.4992	30	TRUE	114
481	4.6096	4.94311	4.27735	0.93253	0.326395	0.425414	1.29832	0.959689	14.5882	338.405	260.647	859.669	bottom	01148	98.4992	30	TRUE	114
482	5.2288	3.98901	2.88845	1.3108	0.496737	0.274968	0.941193	0.616988	26.7721	257.733	189.322	848.145	bottom	01148	98.4992	30	TRUE	114
483	5.848	3.82537	3.15438	1.52874	0.688562	0.370042	0.783977	0.849053	8.26846	301.468	204.768	806.369	bottom	01148	98.4992	30	TRUE	114
484	4.816	4.36511	3.28094	1.1033	0.607172	0.390894	0.959749	0.864831	9.5823	225.813	224.918	774.759	bottom	01148	98.4992	30	TRUE	114
485	5.0912	4.09577	3.82896	1.24304	0.659593	0.413361	0.791581	0.844824	12.7566	325.243	212.431	765.063	bottom	01148	98.4992	30	TRUE	114
486	5.2976	3.28529	2.58959	1.61252	0.759287	0.253107	0.515564	0.534689	41.28	277.49	300.353	764.797	bottom	01148	98.4992	30	TRUE	114
487	5.848	4.05058	3.42259	1.44374	0.711767	0.451288	0.812737	0.847538	14.3082	307.538	284.057	715.992	bottom	01148	98.4992	30	TRUE	114
488	4.6784	4.37449	3.04867	1.06947	0.718496	0.33728	0.839157	0.709196	17.3321	229.958	283.914	725.494	bottom	01148	98.4992	30	TRUE	114
489	4.8848	4.32927	3.83242	1.12832	0.350221	0.374751	1.23175	0.895756	9.62535	328.384	275.712	672.672	bottom	01148	98.4992	30	TRUE	114
491	4.3344	5.58801	3.54284	0.775661	0.734521	0.405164	0.529624	0.81939	13.9621	228.029	282.699	673.506	bottom	01148	98.4992	30	TRUE	114
492	4.9536	4.32691	2.76825	1.14483	0.688883	0.326231	0.714945	0.661041	0	221.088	224.316	639.439	bottom	01148	98.4992	30	TRUE	114
493	5.5728	4.4486	3.28491	1.25271	0.694427	0.43519	0.982157	0.838702	17.248	289.642	206.838	617.063	bottom	01148	98.4992	30	TRUE	114
494	4.816	5.43968	3.73743	0.885346	0.74031	0.477624	0.511875	0.863884	29.1037	212.558	245.677	585.523	bottom	01148	98.4992	30	TRUE	114
495	4.3344	4.19488	2.95118	1.03326	0.657042	0.293726	0.877972	0.709132	12.4978	309.771	210.138	575.612	bottom	01148	98.4992	30	TRUE	114
496	5.0224	3.68891	2.92972	1.36149	0.735344	0.325169	0.394821	0.654225	20.2013	241.473	309.688	548.18	bottom	01148	98.4992	30	TRUE	114
497	6.0544	4.32994	3.17716	1.39827	0.665963	0.458472	0.973527	0.837377	22.9764	307.898	292.89	530.344	bottom	01148	98.4992	30	TRUE	114
498	4.816	5.45894	3.71073	0.882223	0.707994	0.469606	0.702971	0.853723	10.2749	225.574	300.181	494.6	bottom	01148	98.4992	30	TRUE	114
499	4.6096	4.94928	4.0068	0.931368	0.681226	0.426521	0.925438	0.771109	13.8291	325.376	277.495	483.759	bottom	01148	98.4992	30	TRUE	114
500	5.3664	4.12051	2.72056	1.30236	0.737313	0.299324	0.597788	0.711278	12.1695	264.613	213.774	436.191	bottom	01148	98.4992	30	TRUE	114
502	4.816	3.68378	2.80822	1.30735	0.816074	0.270709	0.450286	0.513862	19.4933	309.919	295.94	377.568	bottom	01148	98.4992	30	TRUE	114
503	5.5728	4.24562	2.82194	1.3126	0.756078	0.373119	0.384262	0.643432	33.3576	257.353	309.421	348.277	bottom	01148	98.4992	30	TRUE	114
504	4.816	4.50684	3.70918	1.0686	0.786591	0.442729	0.48262	0.747884	10.3547	317.892	283.284	320.139	bottom	01148	98.4992	30	TRUE	114
505	4.5408	3.6496	3.4108	1.24419	0.676627	0.313494	0.720649	0.644884	23.0283	232.49	314.695	309.305	bottom	01148	98.4992	30	TRUE	114
506	5.6416	3.18267	2.69733	1.7726	0.777062	0.279622	0.237815	0.52295	0	221.281	243.807	211.834	bottom	01148	98.4992	30	TRUE	114
508	4.816	3.86913	2.93911	1.24472	0.732494	0.287624	0.82963	0.615726	0	332.736	239.35	1584.46	top	01148	98.4992	30	TRUE	114
509	5.2976	3.41453	2.84399	1.55149	0.365567	0.290502	0.823315	0.708123	20.7117	309.896	304.156	1563.3	top	01148	98.4992	30	TRUE	114
511	5.5728	3.7073	2.92642	1.5032	0.654301	0.319958	1.02332	0.697898	8.82792	256.969	228.558	1524.68	top	01148	98.4992	30	TRUE	114
512	4.472	4.86821	3.60734	0.918612	0.753501	0.394652	0.521107	0.752428	9.31054	248.892	297.042	1483.73	top	01148	98.4992	30	TRUE	114
513	4.6096	3.85731	3.45339	1.19503	0.645383	0.349574	1.03457	0.674673	16.9457	273.235	209.235	1478.09	top	01148	98.4992	30	TRUE	114
514	4.4032	3.92977	2.55378	1.12047	0.709948	0.240126	0.758443	0.543778	0	339.849	227	1472.27	top	01148	98.4992	30	TRUE	114
515	5.2288	4.14284	2.82233	1.26213	0.65467	0.329699	0.927101	0.715444	25.9671	315.635	285.435	1448.52	top	01148	98.4992	30	TRUE	114
516	4.6096	5.19654	3.31097	0.887052	0.43227	0.387448	0.83214	0.795218	8.69556	326.752	212.364	1411.27	top	01148	98.4992	30	TRUE	114
519	4.7472	4.39565	3.41581	1.07998	0.527438	0.391268	0.984145	0.795218	9.77201	293.877	195.814	1336.25	top	01148	98.4992	30	TRUE	114
521	5.9168	3.84775	2.95494	1.53773	0.719638	0.381368	0.767715	0.750029	0	327.962	253.615	1283.37	top	01148	98.4992	30	TRUE	114
522	4.3344	4.66654	2.9542	0.928826	0.567332	0.313758	0.845789	0.682562	16.0478	281.057	310.344	1286.28	top	01148	98.4992	30	TRUE	114
523	4.9536	3.84631	3.7271	1.28788	0.547093	0.402806	1.36071	0.765303	10.0867	337.492	218.03	1242.42	top	01148	98.4992	30	TRUE	114
524	4.128	6.03526	3.68425	0.68398	0.756179	0.407652	0.451483	0.830372	10.3232	278.44	299.573	1231.32	top	01148	98.4992	30	TRUE	114
525	5.7792	4.13579	3.18824	1.39736	0.741962	0.395544	0.66984	0.774265	36.9435	282.183	206.604	1185.31	top	01148	98.4992	30	TRUE	114
526	4.4032	4.11026	3.02839	1.07127	0.734493	0.292541	0.702212	0.646525	23.1353	239.032	261.62	1194.33	top	01148	98.4992	30	TRUE	114
527	5.6416	3.18234	2.62308	1.77278	0.641756	0.254305	0.65783	0.575145	21.5909	322	287.365	1150.58	top	01148	98.4992	30	TRUE	114
528	4.816	4.11155	3.49592	1.17134	0.620259	0.388875	1.03217	0.758802	23.0813	313.979	190.287	1147.4	top	01148	98.4992	30	TRUE	114
529	4.4032	5.6515	3.54229	0.779121	0.689276	0.418549	0.599719	0.828163	15.5835	254.637	272.576	1140.49	top	01148	98.4992	30	TRUE	114
530	5.9856	3.71271	3.10934	1.61219	0.689665	0.382147	0.690788	0.760443	36.1173	344.381	244.46	1093.01	top	01148	98.4992	30	TRUE	114
531	4.3344	5.17071	3.22807	0.83826	0.638778	0.340986	0.976201	0.730401	17.3623	288.32	300.571	1090.92	top	01148	98.4992	30	TRUE	114
532	5.0912	3.88529	3.25112	1.31038	0.615473	0.393356	1.07747	0.758486	23.4828	358.925	216.627	1057.02	top	01148	98.4992	30	TRUE	114
533	4.7472	3.64358	2.89959	1.30289	0.684539	0.27307	0.803802	0.576091	35.749	263.511	216.781	1031.78	top	01148	98.4992	30	TRUE	114
534	4.128	6.67085	3.66216	0.618812	0.749422	0.444605	0.398798	0.891149	11.7751	281.495	284.471	1039.12	top	01148	98.4992	30	TRUE	114
535	5.4352	4.43358	3.0268	1.22592	0.710052	0.364333	0.973681	0.71172	23.4297	314.557	180.524	1007.84	top	01148	98.4992	30	TRUE	114
536	4.128	5.46475	3.36699	0.755387	0.721887	0.368335	0.52786	0.72226	13.7655	275.911	239.912	971.662	top	01148	98.4992	30	TRUE	114
537	4.816	4.5231	3.61111	1.06476	0.66866	0.408792	0.623236	0.81939	9.92478	343.631	178.594	960.119	top	01148	98.4992	30	TRUE	114
538	5.3664	4.35294	3.04121	1.23282	0.808348	0.356592	0.538773	0.63649	19.2166	168.96	227.59	960.85	bottom	01149	102.319	30	TRUE	114
539	4.1968	4.33091	3.46674	0.969033	0.735744	0.272809	0.466947	0.751102	18.731	211.745	215.927	908.184	bottom	01149	102.319	30	TRUE	114
540	5.3664	3.96561	3.08801	1.35324	0.810638	0.362187	0.545528	0.647976	34.5686	225.626	308.688	874.443	bottom	01149	102.319	30	TRUE	114
541	5.5728	4.09843	3.26068	1.35974	0.781489	0.411557	0.530975	0.774265	23.1277	271.319	262.593	851.886	bottom	01149	102.319	30	TRUE	114
544	4.816	3.66335	2.13156	1.31464	0.758493	0.237413	0.282547	0.579247	12.1388	217.946	300.979	791.922	bottom	01149	102.319	30	TRUE	114
545	5.2976	3.88396	2.90654	1.36397	0.838171	0.317386	0.457653	0.603861	34.6891	172.848	230.671	781.16	bottom	01149	102.319	30	TRUE	114
546	5.2288	4.82183	3.30346	1.0844	0.751521	0.424004	0.793889	0.794461	34.4425	224.047	199.358	753.035	bottom	01149	102.319	30	TRUE	114
547	5.2976	4.31822	3.5476	1.2268	0.646391	0.460282	0.970598	0.806831	10.4819	179.291	264.125	709	bottom	01149	102.319	30	TRUE	114
548	5.7104	4.05411	3.09836	1.40855	0.775634	0.362206	0.703869	0.692029	14.3208	273.413	292.171	701.144	bottom	01149	102.319	30	TRUE	114
549	4.5408	5.32533	4.3941	0.85268	0.365682	0.442703	1.31062	0.969472	11.8685	248.96	200.337	706.085	bottom	01149	102.319	30	TRUE	114
550	5.2288	4.5205	3.42032	1.15669	0.78807	0.426671	0.619846	0.785246	12.0487	223.633	312.145	667.244	bottom	01149	102.319	30	TRUE	114
551	4.8848	3.46249	2.6885	1.41078	0.820936	0.245304	0.4664	0.515566	18.3279	192.737	218.128	624.229	bottom	01149	102.319	30	TRUE	114
552	4.3344	5.73766	3.82315	0.75543	0.723192	0.422004	0.573401	0.92908	9.82951	212.438	313.219	615.629	bottom	01149	102.319	30	TRUE	114
553	5.0912	4.59724	3.03175	1.10745	0.701883	0.373487	0.933221	0.690956	34.4551	240.1	196.917	588.283	bottom	01149	102.319	30	TRUE	114
554	5.5728	4.23831	3.48689	1.31486	0.704765	0.457371	0.959329	0.834663	11.9889	184.818	249.152	569.264	bottom	01149	102.319	30	TRUE	114
555	4.5408	5.05656	4.28447	0.898003	0.353239	0.41213	1.46158	0.978181	18.0721	249.357	197.145	536.351	bottom	01149	102.319	30	TRUE	114
556	4.6096	4.96321	4.45335	0.928754	0.345189	0.415927	1.19035	0.932551	36.0336	181.065	268.676	523.803	bottom	01149	102.319	30	TRUE	114
557	5.504	4.16931	3.0674	1.32012	0.816182	0.35071	0.511213	0.705409	34.9134	294.914	266.916	514.206	bottom	01149	102.319	30	TRUE	114
558	5.9856	4.18037	3.24325	1.43183	0.759403	0.451056	0.797316	0.807967	34.4307	244.767	306.236	491.471	bottom	01149	102.319	30	TRUE	114
560	4.8848	5.09932	4.43993	0.957931	0.372549	0.455222	1.10148	0.95382	45.4706	223.382	313.516	444.592	bottom	01149	102.319	30	TRUE	114
561	6.6048	4.24872	3.10192	1.55454	0.756724	0.46053	0.816513	0.800961	14.2285	212.061	213.203	415.719	bottom	01149	102.319	30	TRUE	114
562	4.7472	4.14145	3.17033	1.14627	0.809231	0.346724	0.597256	0.617809	0	173.477	260.498	425.417	bottom	01149	102.319	30	TRUE	114
563	5.504	4.59884	3.21505	1.19682	0.675204	0.424841	0.595106	0.807336	15.5961	244.233	196.64	378.609	bottom	01149	102.319	30	TRUE	114
564	4.1968	5.80667	3.58376	0.722755	0.751488	0.413635	0.421247	0.826396	12.916	180.921	265.42	368.103	bottom	01149	102.319	30	TRUE	114
565	5.5728	3.87334	3.1614	1.43876	0.822756	0.359116	0.40281	0.63182	19.0212	271.651	283.17	321.907	bottom	01149	102.319	30	TRUE	114
567	6.3984	3.87597	3.33524	1.65079	0.839966	0.4338	0.389028	0.671833	40.9524	233.258	211.575	214.688	bottom	01149	102.319	30	TRUE	114
568	4.6784	3.36297	3.20371	1.39115	0.82597	0.291912	0.301101	0.677892	22.9333	261.558	298.114	1102.64	top	01149	102.319	30	TRUE	114
569	4.9536	3.97369	3.05394	1.2466	0.776361	0.345148	0.452084	0.659842	23.3287	231.721	277.859	1016.22	top	01149	102.319	30	TRUE	114
570	5.5728	3.86007	2.90456	1.4437	0.791157	0.319206	0.630332	0.58499	34.8195	252.036	223.495	912.91	top	01149	102.319	30	TRUE	114
571	4.7472	4.14919	3.08604	1.14413	0.498017	0.331125	1.04904	0.760948	12.8644	236.965	293.806	838.456	top	01149	102.319	30	TRUE	114
572	5.2288	3.78199	3.08966	1.38255	0.826544	0.336629	0.543989	0.624688	17.6556	333.041	279.674	833.011	top	01149	102.319	30	TRUE	114
573	4.3344	5.16102	3.63213	0.839835	0.770662	0.379486	0.543419	0.802855	10.0313	291.835	226.659	832.257	top	01149	102.319	30	TRUE	114
574	5.7104	4.1941	3.27419	1.36153	0.745325	0.423701	0.888833	0.764419	25.6697	297.01	330.063	806.393	top	01149	102.319	30	TRUE	114
575	4.472	3.90067	3.52798	1.14647	0.63955	0.347457	0.936137	0.70686	33.3775	273.579	337.361	755.042	top	01149	102.319	30	TRUE	114
576	4.8848	4.32883	3.22525	1.12843	0.832811	0.345419	0.440618	0.626329	0	268.778	239.232	719.051	top	01149	102.319	30	TRUE	114
577	5.504	5.12276	3.21092	1.07442	0.758882	0.451102	0.722395	0.8565	17.4635	235.171	296.373	700.546	top	01149	102.319	30	TRUE	114
579	5.0224	4.27153	1.79562	1.17578	0.581066	0.238354	0.572127	0.565362	0	314.555	257.564	653.301	top	01149	102.319	30	TRUE	114
580	4.9536	4.21306	2.22016	1.17577	0.614513	0.247929	0.668799	0.582213	30.1754	287.735	252.346	645.253	top	01149	102.319	30	TRUE	114
581	5.2288	3.9623	2.94098	1.31964	0.774785	0.296765	0.672945	0.596729	34.5333	199.421	310.398	1169.99	bottom	0114A	121.187	30	TRUE	114
582	4.6784	4.60254	3.21189	1.01648	0.710246	0.363997	0.792492	0.730086	34.4645	247.809	316.319	1134.81	bottom	0114A	121.187	30	TRUE	114
583	5.4352	4.10786	3.3084	1.32312	0.722584	0.415195	0.753228	0.801277	11.691	180.844	276.045	1126.92	bottom	0114A	121.187	30	TRUE	114
584	4.8848	4.26401	3.74611	1.14559	0.608496	0.406496	1.41492	0.930784	26.2448	165.207	252.929	1089.09	bottom	0114A	121.187	30	TRUE	114
585	5.3664	3.86285	2.86372	1.38923	0.752441	0.272852	0.760759	0.653972	11.2102	233.95	206.305	1082.96	bottom	0114A	121.187	30	TRUE	114
586	4.128	5.7941	3.72798	0.712449	0.671035	0.391991	0.695318	0.850378	17.4079	255.29	311.99	1088.1	bottom	0114A	121.187	30	TRUE	114
587	5.504	4.46413	3.31118	1.23294	0.777883	0.396342	0.609986	0.776978	23.04	256.244	236.994	1038.18	bottom	0114A	121.187	30	TRUE	114
588	4.3344	5.37743	3.51865	0.806036	0.718134	0.38851	0.836222	0.720745	17.3578	190.004	201.561	1038.43	bottom	0114A	121.187	30	TRUE	114
589	5.16	4.39002	3.3479	1.17539	0.633094	0.404171	1.07361	0.769089	23.0561	276.882	262.962	1007.69	bottom	0114A	121.187	30	TRUE	114
590	5.2976	4.65566	2.64682	1.13788	0.492995	0.318747	1.01944	0.622037	40.5156	233.435	323.544	987.43	bottom	0114A	121.187	30	TRUE	114
591	3.7152	6.38633	3.90663	0.581743	0.673982	0.439023	0.720902	0.809229	16.7162	190.07	210.638	988.936	bottom	0114A	121.187	30	TRUE	114
592	4.472	4.57187	2.98626	0.978155	0.739119	0.323602	0.662793	0.650501	23.0715	196.584	329.824	958.872	bottom	0114A	121.187	30	TRUE	114
593	4.7472	4.43339	3.44063	1.07078	0.385658	0.350186	1.35026	0.743466	13.6516	259.762	310.186	919.317	bottom	0114A	121.187	30	TRUE	114
595	4.4032	4.36767	3.48993	1.00814	0.836619	0.354618	0.486773	0.664764	14.0575	242.429	185.169	909.591	bottom	0114A	121.187	30	TRUE	114
596	4.5408	4.3172	3.96671	1.05179	0.6032	0.37279	1.32023	0.805947	20.3322	172.885	266.094	904.295	bottom	0114A	121.187	30	TRUE	114
597	5.3664	5.00783	2.76413	1.0716	0.713855	0.356481	0.651452	0.661609	34.5293	289.301	250.526	889.751	bottom	0114A	121.187	30	TRUE	114
598	4.2656	5.09202	3.97889	0.837703	0.83049	0.409147	0.323951	0.724911	34.5246	283.123	195.847	865.338	bottom	0114A	121.187	30	TRUE	114
599	4.2656	5.08789	3.62189	0.838383	0.787034	0.345184	0.317762	0.797932	13.2966	288.864	252.214	826.605	bottom	0114A	121.187	30	TRUE	114
600	4.472	4.59514	4.21575	0.973201	0.722342	0.403419	0.757836	0.770983	14.8649	198.201	225.72	821.727	bottom	0114A	121.187	30	TRUE	114
601	5.5728	4.20918	3.02799	1.32396	0.764314	0.357181	0.582029	0.633587	34.7739	260.639	316.54	797.914	bottom	0114A	121.187	30	TRUE	114
602	4.9536	4.47468	3.55052	1.10703	0.266508	0.352466	1.17623	0.852209	15.5863	198.641	279.636	740.004	bottom	0114A	121.187	30	TRUE	114
603	4.6096	5.38288	3.79491	0.856345	0.715607	0.405216	0.488036	0.9441	25.1862	280.198	298.766	740.51	bottom	0114A	121.187	30	TRUE	114
604	4.8848	4.16057	2.59792	1.17407	0.79231	0.256184	0.477525	0.534121	44.2286	300.811	232.346	738.973	bottom	0114A	121.187	30	TRUE	114
605	5.0912	4.13927	2.94808	1.22997	0.838481	0.284989	0.32839	0.544598	24.429	239.115	190.111	727.449	bottom	0114A	121.187	30	TRUE	114
606	4.472	4.76451	3.37553	0.938606	0.778934	0.364786	0.511764	0.633145	13.8056	267.09	173.745	695.097	bottom	0114A	121.187	30	TRUE	114
607	4.5408	4.78667	3.58982	0.948635	0.756632	0.385826	0.491486	0.729518	12.2279	215.13	208.616	662.269	bottom	0114A	121.187	30	TRUE	114
609	3.6464	4.26666	3.34183	0.854626	0.837376	0.243506	0.316871	0.499725	34.4	248.1	306.281	602.659	bottom	0114A	121.187	30	TRUE	114
610	4.816	5.20873	3.37958	0.924602	0.759047	0.38525	0.472045	0.781649	15.4018	215.614	265.188	575.046	bottom	0114A	121.187	30	TRUE	114
611	4.1968	5.56399	4.46497	0.754279	0.367447	0.393431	1.31542	0.901752	17.9087	291.994	283.643	570.738	bottom	0114A	121.187	30	TRUE	114
612	4.8848	3.65616	3.04363	1.33604	0.820479	0.311003	0.431159	0.663755	10.4	316.244	203.796	1602.05	top	0114A	121.187	30	TRUE	114
613	5.4352	3.61329	2.99182	1.50423	0.749077	0.305379	0.706371	0.659652	28.6667	245.51	226.701	1567.3	top	0114A	121.187	30	TRUE	114
615	5.4352	3.90097	2.96618	1.3933	0.769925	0.339221	0.679671	0.662682	0	305.846	275.549	1490.81	top	0114A	121.187	30	TRUE	114
616	4.472	4.43988	3.3274	1.00723	0.627923	0.373503	0.919573	0.759496	9.28379	324.908	211.458	1452.08	top	0114A	121.187	30	TRUE	114
617	4.6784	3.92516	3.74722	1.1919	0.708021	0.397466	0.9805	0.742077	18.4155	282.065	295.612	1449.63	top	0114A	121.187	30	TRUE	114
618	4.6784	3.95266	3.14397	1.18361	0.814263	0.303144	0.50861	0.595972	24.5149	262.98	199.318	1429.36	top	0114A	121.187	30	TRUE	114
619	5.3664	4.23177	3.23655	1.26812	0.776413	0.384322	0.687364	0.766502	13.9447	237.239	254.335	1406.3	top	0114A	121.187	30	TRUE	114
620	4.472	4.00479	3.07839	1.11666	0.835788	0.290916	0.455702	0.584359	13.1552	331.498	237.999	1344.73	top	0114A	121.187	30	TRUE	114
621	5.7792	3.88858	3.01345	1.4862	0.715755	0.37265	0.820954	0.714623	17.2798	293.339	289.046	1327.51	top	0114A	121.187	30	TRUE	114
622	4.6784	3.94713	3.57738	1.18527	0.688407	0.3793	0.951445	0.744854	14.4125	266.487	304.725	1287.5	top	0114A	121.187	30	TRUE	114
623	4.4032	4.52229	3.41793	0.973666	0.576882	0.366665	0.824851	0.771677	10.2567	322.923	225.354	1289.38	top	0114A	121.187	30	TRUE	114
625	5.5728	3.89235	3.30752	1.43173	0.719355	0.376767	0.846323	0.783353	17.2695	239.775	256.803	1232.81	top	0114A	121.187	30	TRUE	114
626	4.6096	4.71146	3.17226	0.97838	0.703839	0.329386	0.819851	0.653657	0	282.03	196.954	1241.35	top	0114A	121.187	30	TRUE	114
628	4.6784	4.19001	3.93562	1.11656	0.674129	0.398563	1.04523	0.773129	17.7059	229.816	279.326	1192.54	top	0114A	121.187	30	TRUE	114
629	4.1968	5.52045	3.5897	0.760228	0.725395	0.355651	0.616814	0.794524	17.4241	298.141	205.318	1190.2	top	0114A	121.187	30	TRUE	114
630	5.7792	3.55901	3.21905	1.62382	0.747088	0.376955	0.644886	0.755773	23.3062	323.772	265.359	1146.43	top	0114A	121.187	30	TRUE	114
631	4.3344	4.57771	3.20264	0.94685	0.760772	0.318366	0.723133	0.627843	23.0078	278.936	322.314	1154.75	top	0114A	121.187	30	TRUE	114
632	4.8848	4.01252	3.53959	1.21739	0.64017	0.403438	1.07025	0.773129	14.1786	331.695	237.391	1108.07	top	0114A	121.187	30	TRUE	114
633	4.2656	5.49063	3.61038	0.776887	0.735967	0.413127	0.510113	0.791116	9.675	270.796	319.708	1103.25	top	0114A	121.187	30	TRUE	114
634	4.6096	3.62435	2.71129	1.27184	0.833691	0.215903	0.480968	0.491268	12.8788	242.352	236.249	1090.82	top	0114A	121.187	30	TRUE	114
635	4.4032	4.79233	3.13964	0.918802	0.743782	0.324873	0.748852	0.661293	34.4515	283.926	210.303	1060.17	top	0114A	121.187	30	TRUE	114
636	5.2976	4.57172	3.17646	1.15878	0.687675	0.400175	0.616772	0.784047	14.3798	244.367	273.585	1048.64	top	0114A	121.187	30	TRUE	114
637	4.6096	5.08519	4.15737	0.906475	0.682076	0.461035	1.04347	0.820905	22.9839	239.298	294.941	1007.34	top	0114A	121.187	30	TRUE	114
638	4.2656	5.65112	3.85605	0.754823	0.707345	0.423505	0.711801	0.823934	15.2705	302.385	213.441	1013.93	top	0114A	121.187	30	TRUE	114

## Sheet: 112
	length	width	depth	ratio	circularity	volume	crease_depth	surface_area	crease_volume	x	y	z	source	Stalk	spike_height	temperature	Drought	Treatment
0	4.9536	4.3083	3.0022	1.14978	0.724887	0.304343	0.843222	0.683256	13.4695	206.615	182.105	850.914	bottom	01121	82.8574	25	TRUE	112
1	5.2288	4.32675	3.23936	1.20848	0.710063	0.365574	0.814177	0.757287	37.4927	183.426	248.991	834.487	bottom	01121	82.8574	25	TRUE	112
2	3.9216	5.07252	3.36185	0.773107	0.610189	0.281931	1.02399	0.657822	23.1086	236.083	191.809	803.08	bottom	01121	82.8574	25	TRUE	112
3	4.3344	4.89369	3.58735	0.885711	0.53466	0.348027	1.32535	0.707555	17.4679	195.338	274.621	790.994	bottom	01121	82.8574	25	TRUE	112
4	5.0912	3.87668	2.80835	1.31329	0.758951	0.246707	0.673411	0.603482	21.3897	292.537	267.585	777.018	bottom	01121	82.8574	25	TRUE	112
6	4.6096	4.5877	3.19615	1.00477	0.549614	0.330396	1.16901	0.725794	17.661	293.98	214.649	745.652	bottom	01121	82.8574	25	TRUE	112
7	4.8848	3.93225	2.58457	1.24224	0.469395	0.309733	0.925623	0.725163	10.0431	219.815	297.545	713.728	bottom	01121	82.8574	25	TRUE	112
8	5.0912	3.79891	2.76516	1.34018	0.448115	0.236267	1.05699	0.580951	36.0094	210.029	188.294	702.309	bottom	01121	82.8574	25	TRUE	112
9	3.7152	6.40498	3.18662	0.580049	0.577134	0.297735	0.58255	0.751544	9.54268	286.557	209.893	700.465	bottom	01121	82.8574	25	TRUE	112
10	4.8848	4.50626	3.19241	1.084	0.76299	0.341872	0.660014	0.731032	23.7562	180.539	225.946	673.032	bottom	01121	82.8574	25	TRUE	112
11	5.0224	5.02532	2.9749	0.999419	0.688347	0.354306	0.787765	0.695942	17.7072	240.219	191.165	658.669	bottom	01121	82.8574	25	TRUE	112
12	4.816	4.34124	3.06764	1.10936	0.622253	0.337814	1.06192	0.738354	0	268.793	192.287	629.775	bottom	01121	82.8574	25	TRUE	112
13	4.128	5.23401	3.7804	0.788688	0.539466	0.353635	1.56825	0.735009	9.44291	181.152	245.563	628.116	bottom	01121	82.8574	25	TRUE	112
15	4.6096	4.07607	3.09221	1.13089	0.768882	0.298562	0.706551	0.614085	14.4275	216.661	300.031	596.631	bottom	01121	82.8574	25	TRUE	112
16	4.6096	3.73591	2.84375	1.23386	0.767744	0.324299	0.6047	0.643874	17.7276	301.78	262.194	558.538	bottom	01121	82.8574	25	TRUE	112
17	3.9216	5.38076	3.31625	0.728819	0.700968	0.324306	0.607967	0.688684	17.5001	207.845	291.023	546.728	bottom	01121	82.8574	25	TRUE	112
18	4.5408	5.02125	3.5321	0.904316	0.719049	0.329943	0.857793	0.72895	39.7196	249.181	219.216	489.659	bottom	01121	82.8574	25	TRUE	112
19	4.816	5.21722	3.28877	0.923097	0.767985	0.365912	0.321101	0.782532	10.4063	223.153	265.816	464.939	bottom	01121	82.8574	25	TRUE	112
20	5.16	3.55182	2.96166	1.45278	0.792199	0.261388	0.590539	0.567255	15.1933	337.065	284.629	454.567	bottom	01121	82.8574	25	TRUE	112
21	4.8848	4.27666	2.69877	1.1422	0.578739	0.276724	0.982494	0.605502	15.1557	286.46	226.728	436.627	bottom	01121	82.8574	25	TRUE	112
22	5.6416	4.02914	3.18175	1.4002	0.770806	0.369775	0.643032	0.708186	34.5044	306.224	321.331	428.152	bottom	01121	82.8574	25	TRUE	112
23	4.472	3.87188	3.36625	1.155	0.760088	0.324303	0.62091	0.646967	35.03	277.571	333.463	391.037	bottom	01121	82.8574	25	TRUE	112
24	4.4032	4.79264	3.47385	0.918742	0.787969	0.354218	0.500934	0.727183	17.0133	340.732	261.8	392.301	bottom	01121	82.8574	25	TRUE	112
27	5.7792	3.53004	3.25647	1.63715	0.846254	0.321987	0.37691	0.646083	34.4	322.838	361.937	238.626	bottom	01121	82.8574	25	TRUE	112
28	5.16	3.47104	2.94647	1.48658	0.779514	0.302011	0.604948	0.584864	39.5497	355.49	322.844	217.192	bottom	01121	82.8574	25	TRUE	112
29	5.6416	3.78193	3.26202	1.49172	0.863413	0.34126	0.309387	0.590228	0	310.705	352.668	90.9827	bottom	01121	82.8574	25	TRUE	112
30	5.16	2.98646	2.25098	1.7278	0.741909	0.189733	0.274729	0.538918	0	227.213	240.236	1269.79	top	01121	82.8574	25	TRUE	112
31	5.5728	2.68306	2.2363	2.07703	0.786859	0.201737	0.218579	0.584233	22.4923	263.193	304.44	1214.09	top	01121	82.8574	25	TRUE	112
34	4.472	3.231	2.47344	1.38409	0.759239	0.19523	0.314894	0.595909	18.1451	273.432	210.133	1166.29	top	01121	82.8574	25	TRUE	112
36	5.3664	3.5892	2.74458	1.49515	0.430588	0.27221	0.903552	0.621532	10.1034	298.699	280.765	1134.45	top	01121	82.8574	25	TRUE	112
37	5.0224	3.6619	2.98514	1.37153	0.618943	0.339159	1.03215	0.725542	23.0076	318.051	245.008	1102.18	top	01121	82.8574	25	TRUE	112
38	4.1968	4.76645	3.08234	0.880487	0.715564	0.327556	0.708731	0.706797	11.6898	247.579	307.353	1092.81	top	01121	82.8574	25	TRUE	112
39	4.3344	3.47181	2.70841	1.24846	0.434887	0.187164	0.806241	0.496443	28.707	268.902	204.214	1088.14	top	01121	82.8574	25	TRUE	112
40	4.8848	4.24969	2.80388	1.14945	0.423913	0.279267	0.946526	0.669561	12.4843	225.98	249.518	1063.58	top	01121	82.8574	25	TRUE	112
41	4.3344	4.91588	3.28876	0.881714	0.644647	0.349548	0.830576	0.738669	14.2961	291.802	208.046	1033.8	top	01121	82.8574	25	TRUE	112
42	4.2656	4.99885	3.39765	0.853317	0.595581	0.344188	1.31694	0.729076	8.91852	223.348	278.304	1023.09	top	01121	82.8574	25	TRUE	112
43	4.2656	3.5754	2.32188	1.19304	0.693165	0.186649	0.540443	0.51746	22.8393	269.31	317.713	1019.69	top	01121	82.8574	25	TRUE	112
44	5.504	3.53011	3.02555	1.55916	0.672656	0.316933	0.809934	0.663944	15.3135	317.774	274.815	1007.94	top	01121	82.8574	25	TRUE	112
45	4.5408	3.50096	3.18665	1.29702	0.583612	0.310332	1.22368	0.668867	14.0443	334.457	244.923	973.705	top	01121	82.8574	25	TRUE	112
46	3.9904	5.53486	3.13907	0.720957	0.678917	0.327266	0.645874	0.722765	18.139	258.849	310.09	963.541	top	01121	82.8574	25	TRUE	112
47	4.1968	4.05227	2.61432	1.03567	0.666322	0.215086	0.78921	0.567129	17.7388	226.976	260.24	941.609	top	01121	82.8574	25	TRUE	112
48	5.2288	4.37012	3.03891	1.19649	0.741365	0.336727	0.694861	0.715065	26.784	273.949	216.591	934.129	top	01121	82.8574	25	TRUE	112
50	5.0912	3.88946	2.70312	1.30897	0.70349	0.317685	0.722765	0.720366	14.2659	317.381	210.381	909.197	top	01121	82.8574	25	TRUE	112
51	5.0224	3.59228	2.7501	1.39811	0.743465	0.259955	0.673111	0.591175	23.6474	355.563	267.509	888.712	top	01121	82.8574	25	TRUE	112
52	4.128	5.62908	3.36607	0.733334	0.73771	0.325302	0.47488	0.730275	10.7628	245.031	276.255	893.066	top	01121	82.8574	25	TRUE	112
53	5.0224	3.97835	3.33874	1.26243	0.372551	0.326576	1.00268	0.735513	20.0419	296.612	303.279	866.677	top	01121	82.8574	25	TRUE	112
54	4.6096	4.74078	3.52754	0.97233	0.563332	0.367065	1.13463	0.737975	17.4778	355.758	251.583	838.287	top	01121	82.8574	25	TRUE	112
55	4.2656	3.58554	3.24037	1.18967	0.70044	0.281517	0.596755	0.712982	18.5528	268.632	304.444	829.365	top	01121	82.8574	25	TRUE	112
56	4.3344	3.6088	2.66554	1.20106	0.488629	0.184939	0.984431	0.476184	28.6063	289.216	199.827	826.73	top	01121	82.8574	25	TRUE	112
57	4.6784	4.41489	2.79103	1.05969	0.620803	0.28607	0.991028	0.680542	14.1105	254.091	236.22	801.529	top	01121	82.8574	25	TRUE	112
58	5.0912	4.73969	3.41885	1.07416	0.695333	0.377721	0.967799	0.755962	34.7129	330.554	216.856	789.402	top	01121	82.8574	25	TRUE	112
59	5.0224	3.50229	2.79509	1.43403	0.432439	0.212246	1.04129	0.548511	15.4906	335.519	318.759	766.556	top	01121	82.8574	25	TRUE	112
60	4.816	4.00122	3.01945	1.20363	0.603642	0.327973	1.11469	0.741067	6.40962	365.214	228.999	763.391	top	01121	82.8574	25	TRUE	112
61	3.9216	6.03416	3.49605	0.6499	0.706754	0.341458	0.543864	0.748199	20.7272	258.542	251.85	751.277	top	01121	82.8574	25	TRUE	112
62	5.4352	4.11519	3.14062	1.32077	0.618793	0.382166	1.28707	0.754447	11.5309	361.304	290.779	726.149	top	01121	82.8574	25	TRUE	112
63	4.1968	4.60769	2.98856	0.910826	0.713311	0.298983	0.748404	0.683887	13.2677	283.316	309.89	731.284	top	01121	82.8574	25	TRUE	112
64	4.6096	3.38547	2.98148	1.36158	0.661508	0.30433	0.914123	0.680921	9.08753	385.251	274.087	691.736	top	01121	82.8574	25	TRUE	112
65	3.5088	5.0321	2.72587	0.697283	0.221139	0.195383	0.943985	0.66123	13.0301	276.415	300.375	685.875	top	01121	82.8574	25	TRUE	112
67	5.0912	3.98103	2.88482	1.27886	0.718433	0.301334	0.788593	0.655108	14.08	210.258	208.759	1047.56	bottom	01124	118.088	25	TRUE	112
68	4.6784	3.97039	3.33732	1.17832	0.753574	0.356159	0.497928	0.693417	14.7429	285.707	170.743	1050.04	bottom	01124	118.088	25	TRUE	112
69	4.3344	4.29676	3.7481	1.00876	0.695616	0.361278	0.671873	0.752933	10.775	207.746	222.113	996.563	bottom	01124	118.088	25	TRUE	112
70	4.4032	4.63778	3.82933	0.949419	0.530215	0.371335	1.66789	0.782595	13.5528	304.625	202.85	985.029	bottom	01124	118.088	25	TRUE	112
72	5.0912	3.84998	2.96516	1.3224	0.728009	0.306724	0.741399	0.702127	25.6873	303.921	267.761	948.552	bottom	01124	118.088	25	TRUE	112
73	5.7792	3.79909	2.76145	1.52121	0.690385	0.353866	0.701101	0.750029	34.6347	236.762	273.944	935.486	bottom	01124	118.088	25	TRUE	112
74	5.16	4.10946	2.53435	1.25564	0.647449	0.336616	0.86937	0.722007	18.0379	210.011	270.086	903.831	bottom	01124	118.088	25	TRUE	112
75	4.1968	4.14735	3.61233	1.01192	0.333003	0.313566	1.27882	0.716138	9.4447	305.99	258.369	898.096	bottom	01124	118.088	25	TRUE	112
76	4.8848	3.42238	2.46025	1.42731	0.436114	0.184643	1.26861	0.539423	17.6311	259.129	193.063	876.418	bottom	01124	118.088	25	TRUE	112
77	5.3664	3.96288	2.99174	1.35417	0.705838	0.327758	0.698239	0.736523	24.767	209.503	210.206	855.589	bottom	01124	118.088	25	TRUE	112
79	4.4032	4.2763	3.9352	1.02968	0.574977	0.383827	1.19558	0.744665	17.2696	201.046	217.71	807.812	bottom	01124	118.088	25	TRUE	112
80	4.6096	4.38371	3.53229	1.05153	0.633448	0.369964	1.17149	0.804369	16.511	298.868	227.497	799.141	bottom	01124	118.088	25	TRUE	112
81	5.3664	3.43742	2.68985	1.56117	0.480586	0.223788	1.00565	0.559871	14.1894	227.144	294.913	783.99	bottom	01124	118.088	25	TRUE	112
82	5.7104	3.71887	2.86129	1.53552	0.665325	0.330708	0.793783	0.6955	23.0604	262.554	284.729	745.861	bottom	01124	118.088	25	TRUE	112
83	4.6784	4.10639	3.3584	1.1393	0.688005	0.345728	0.831875	0.710963	25.1175	190.715	276.19	747.15	bottom	01124	118.088	25	TRUE	112
84	4.6784	4.39984	2.84318	1.06331	0.452199	0.315103	1.9127	0.677829	10.0275	281.698	286.466	709.458	bottom	01124	118.088	25	TRUE	112
85	5.504	3.17167	2.48541	1.73536	0.711706	0.21958	0.588244	0.568518	16.1352	250.572	195.886	700.88	bottom	01124	118.088	25	TRUE	112
86	5.3664	4.1238	3.16711	1.30132	0.643156	0.360109	1.15686	0.777988	14.5102	293.266	220.061	672.404	bottom	01124	118.088	25	TRUE	112
88	4.816	4.60321	2.47175	1.04623	0.597474	0.314591	0.87116	0.69733	16.9889	202.775	213.042	623.732	bottom	01124	118.088	25	TRUE	112
89	4.1968	4.34364	3.90031	0.966195	0.622302	0.346467	1.00376	0.680353	19.3901	295.97	226.869	623.166	bottom	01124	118.088	25	TRUE	112
91	5.16	3.90956	2.77939	1.31984	0.705302	0.289929	0.817777	0.678397	13.1696	288.829	284.74	591.273	bottom	01124	118.088	25	TRUE	112
92	5.7792	4.37987	3.12926	1.31949	0.680116	0.376441	0.898246	0.806704	35.1969	223.55	290.728	574.024	bottom	01124	118.088	25	TRUE	112
93	4.472	4.6414	3.82978	0.963502	0.588044	0.386315	1.1039	0.77357	9.90406	295.717	273.202	540.986	bottom	01124	118.088	25	TRUE	112
94	4.816	4.5794	3.36253	1.05167	0.615803	0.345314	1.1094	0.799699	9.06864	202.133	278.97	537.354	bottom	01124	118.088	25	TRUE	112
96	4.8848	3.81757	2.78311	1.27956	0.717065	0.274568	0.802741	0.622479	23.0013	293.801	209.107	512.845	bottom	01124	118.088	25	TRUE	112
97	4.8848	4.27133	3.08437	1.14363	0.618278	0.33743	1.12863	0.757098	10.0745	206.353	203.242	464.639	bottom	01124	118.088	25	TRUE	112
98	4.1968	4.96074	3.4011	0.846003	0.612123	0.343927	0.953691	0.763094	15.6338	298.418	210.779	462.447	bottom	01124	118.088	25	TRUE	112
99	5.0912	3.56028	2.67528	1.43	0.718911	0.244868	0.553929	0.555895	14.9764	287.561	272.387	430.597	bottom	01124	118.088	25	TRUE	112
101	4.2656	3.99186	3.58793	1.06858	0.61054	0.319952	0.926701	0.703957	13.2408	296.496	262.84	382.815	bottom	01124	118.088	25	TRUE	112
102	5.2288	3.62915	2.8788	1.44078	0.463995	0.270618	0.933977	0.594015	10.1562	288.388	193.512	366.266	bottom	01124	118.088	25	TRUE	112
103	4.6784	4.6692	3.47427	1.00197	0.678993	0.352225	0.961787	0.693985	34.7844	207.109	273.784	375.224	bottom	01124	118.088	25	TRUE	112
106	4.9536	4.06609	3.33313	1.21827	0.711215	0.385729	0.89876	0.690893	23.1029	214.272	172.938	310.047	bottom	01124	118.088	25	TRUE	112
107	5.5728	3.77578	2.84441	1.47593	0.780522	0.318714	0.543276	0.584296	34.83	216.705	244.122	228.946	bottom	01124	118.088	25	TRUE	112
108	5.4352	3.51174	2.91515	1.54772	0.861917	0.290571	0.28613	0.511085	0	265.848	246.417	223.162	bottom	01124	118.088	25	TRUE	112
109	5.3664	3.3125	2.69815	1.62005	0.818988	0.268957	0.31497	0.617493	0	205.136	306.77	1803.86	top	01124	118.088	25	TRUE	112
110	5.0224	3.13695	2.63688	1.60105	0.790751	0.198744	0.527593	0.457818	27.52	237.145	233.773	1791.58	top	01124	118.088	25	TRUE	112
111	4.6096	2.87421	2.27715	1.60378	0.774491	0.181334	0.33707	0.560755	20.1486	266.84	248.949	1751.88	top	01124	118.088	25	TRUE	112
112	4.9536	3.22652	2.55687	1.53528	0.78335	0.194732	0.535559	0.483442	29.5049	238.365	302.755	1734.64	top	01124	118.088	25	TRUE	112
113	5.16	3.73699	2.46113	1.38079	0.723656	0.288773	0.590903	0.631883	11.6	202.483	302.143	1690.24	top	01124	118.088	25	TRUE	112
114	4.472	4.32921	2.61145	1.03298	0.4103	0.278759	0.764214	0.648481	15.8039	277.087	284.675	1692.23	top	01124	118.088	25	TRUE	112
115	5.2976	3.32589	2.75251	1.59284	0.447433	0.227324	0.918729	0.561512	19.6571	244.438	227.413	1676.53	top	01124	118.088	25	TRUE	112
116	5.3664	3.61195	2.48405	1.48574	0.424433	0.300803	1.01379	0.68799	12.3691	203.835	229.112	1635.6	top	01124	118.088	25	TRUE	112
117	4.2656	3.67716	2.97628	1.16003	0.656486	0.272405	0.832566	0.644442	19.0429	285.698	241.132	1634.78	top	01124	118.088	25	TRUE	112
119	5.3664	3.69532	2.61832	1.45221	0.714122	0.271184	0.706804	0.639582	14.7696	251.863	300.759	1596.67	top	01124	118.088	25	TRUE	112
120	4.816	3.55657	2.93516	1.35412	0.633506	0.291417	0.868882	0.685402	17.6453	279.504	288.072	1559.76	top	01124	118.088	25	TRUE	112
121	3.9216	4.30927	2.89691	0.910039	0.734315	0.282442	0.32693	0.65839	19.3479	189.949	278.381	1554.43	top	01124	118.088	25	TRUE	112
122	5.9168	3.60365	2.73704	1.64189	0.720376	0.332092	0.725547	0.726804	17.792	234.962	219.094	1524.71	top	01124	118.088	25	TRUE	112
123	4.128	3.44916	2.50852	1.19681	0.733439	0.179179	0.540084	0.50124	17.4867	296.515	227.991	1538.23	top	01124	118.088	25	TRUE	112
124	4.816	3.63366	2.81783	1.32539	0.59837	0.317685	0.972166	0.715254	8.43253	207.244	229.622	1480.13	top	01124	118.088	25	TRUE	112
125	4.2656	3.51464	3.2355	1.21366	0.390156	0.301653	0.516408	0.695563	12.1481	300.781	246.778	1484.24	top	01124	118.088	25	TRUE	112
126	5.5728	4.24008	2.8798	1.31432	0.686707	0.329614	0.943178	0.708312	34.445	234.103	291.104	1430.82	top	01124	118.088	25	TRUE	112
127	4.5408	3.52422	2.9956	1.28846	0.773656	0.293459	0.400488	0.685213	11.7345	298.69	276.866	1399.28	top	01124	118.088	25	TRUE	112
128	4.8848	3.76735	3.02501	1.29661	0.71188	0.336421	0.673252	0.68496	24.6284	207.812	270.968	1392.51	top	01124	118.088	25	TRUE	112
129	4.472	3.83208	2.70907	1.16699	0.687022	0.244574	0.752723	0.582844	25.1578	307.326	226.135	1361.35	top	01124	118.088	25	TRUE	112
130	5.6416	3.45368	2.73095	1.63351	0.676032	0.292241	0.888277	0.654035	10.1461	246.434	213.099	1346.43	top	01124	118.088	25	TRUE	112
131	4.6784	3.64291	2.84746	1.28425	0.636534	0.317529	0.890951	0.706355	17.7762	218.458	215.789	1307.97	top	01124	118.088	25	TRUE	112
132	4.128	4.19802	3.20281	0.98332	0.344917	0.320978	0.776881	0.724595	20.1943	311.462	246.059	1307.15	top	01124	118.088	25	TRUE	112
134	4.1968	4.30711	2.92102	0.974389	0.748498	0.261281	0.662188	0.586568	15.7766	197.852	261.207	1261.86	top	01124	118.088	25	TRUE	112
135	5.3664	3.88257	2.78866	1.38218	0.741844	0.302073	0.590626	0.671391	41.6198	265.322	279.552	1250.39	top	01124	118.088	25	TRUE	112
136	4.816	3.8324	2.86299	1.25665	0.64927	0.315321	0.900125	0.733873	12.207	295.786	273.851	1216.86	top	01124	118.088	25	TRUE	112
137	4.0592	5.07794	3.50695	0.799379	0.688466	0.349887	0.678229	0.732105	11.9132	204.161	245.021	1212.5	top	01124	118.088	25	TRUE	112
139	5.0912	3.87667	2.70969	1.31329	0.421404	0.293638	1.08662	0.664575	12.1363	225.794	191.276	1178.83	top	01124	118.088	25	TRUE	112
140	5.504	3.74579	2.85725	1.46938	0.653297	0.31846	0.768258	0.66205	17.2674	290.639	210.446	1159.47	top	01124	118.088	25	TRUE	112
141	4.816	3.82085	3.06489	1.26045	0.658168	0.35681	0.876313	0.734567	24.655	313.016	227.097	1125.63	top	01124	118.088	25	TRUE	112
142	4.6096	4.49564	3.55719	1.02535	0.329922	0.362457	0.699381	0.78979	7.04803	215.196	201.545	1123.66	top	01124	118.088	25	TRUE	112
143	4.9536	3.44613	2.88697	1.43744	0.790063	0.264209	0.566222	0.558861	23.1722	279.727	177.974	1009.71	bottom	0112B	110.019	25	TRUE	112
145	4.6784	3.83415	3.18319	1.22019	0.592475	0.346812	1.13613	0.735513	7.29856	209.775	226.209	913.156	bottom	0112B	110.019	25	TRUE	112
147	5.504	4.38034	2.83217	1.25652	0.40342	0.356048	1.06728	0.78512	10.2878	284.211	282.439	841.919	bottom	0112B	110.019	25	TRUE	112
148	4.816	3.91152	3.43424	1.23124	0.675945	0.383768	0.705064	0.8642	7.76598	210.431	279.765	816.942	bottom	0112B	110.019	25	TRUE	112
149	5.2288	4.42137	3.18176	1.18262	0.382477	0.366538	1.53887	0.822924	16.6305	306.127	270.925	806.383	bottom	0112B	110.019	25	TRUE	112
151	5.16	3.50759	2.4914	1.4711	0.772137	0.246841	0.216012	0.572936	0	221.224	193.904	763.464	bottom	0112B	110.019	25	TRUE	112
153	4.4032	4.62306	3.97917	0.952444	0.480196	0.336961	1.08975	0.780765	8.23295	203.925	236.069	718.099	bottom	0112B	110.019	25	TRUE	112
154	5.2976	3.65131	2.90116	1.45088	0.775876	0.258734	0.681476	0.566498	23.058	293.912	287.336	688.343	bottom	0112B	110.019	25	TRUE	112
155	5.5728	5.07194	2.90416	1.09875	0.466697	0.375311	1.27531	0.861675	14.2268	254.431	294.155	654.679	bottom	0112B	110.019	25	TRUE	112
156	4.128	4.99252	3.54254	0.826836	0.764826	0.343139	0.605715	0.748767	30.1926	318.825	264.463	647.225	bottom	0112B	110.019	25	TRUE	112
157	5.2976	4.80809	2.92773	1.10181	0.631785	0.348356	1.03124	0.810365	15.9044	216.394	285.324	626.39	bottom	0112B	110.019	25	TRUE	112
158	3.1648	5.65324	4.16221	0.559821	0.271423	0.333395	1.01964	0.75552	19.0586	306.71	261.578	601.299	bottom	0112B	110.019	25	TRUE	112
159	5.0912	4.20844	2.81484	1.20976	0.623922	0.311778	1.08212	0.663187	11.7867	288.348	203.415	578.773	bottom	0112B	110.019	25	TRUE	112
161	4.9536	4.76859	3.25039	1.0388	0.537916	0.348926	1.30404	0.790737	16.3567	201.313	216.664	536.252	bottom	0112B	110.019	25	TRUE	112
162	4.128	5.07089	4.12921	0.814059	0.494647	0.363574	0.883822	0.802728	10.5674	294.122	211.743	530.748	bottom	0112B	110.019	25	TRUE	112
163	5.16	4.05106	2.71885	1.27374	0.721309	0.297198	0.77606	0.56593	17.3393	295.686	277.414	500.249	bottom	0112B	110.019	25	TRUE	112
165	4.5408	4.60037	3.32752	0.987052	0.70074	0.328142	0.910109	0.613454	0	215.808	292.723	450.688	bottom	0112B	110.019	25	TRUE	112
166	4.1968	4.86658	3.84008	0.862372	0.776794	0.362942	0.636771	0.696889	34.4256	300.376	269.71	450.783	bottom	0112B	110.019	25	TRUE	112
167	5.7104	3.16294	2.36088	1.80541	0.770127	0.222208	0.472732	0.512979	0	228.048	206.779	410.829	bottom	0112B	110.019	25	TRUE	112
168	5.16	4.02734	2.99883	1.28124	0.75242	0.334001	0.660799	0.613201	23.0753	199.362	215.352	376.605	bottom	0112B	110.019	25	TRUE	112
169	4.816	3.90674	3.39694	1.23274	0.795607	0.348724	0.53287	0.673726	17.4797	269.123	201.031	378.584	bottom	0112B	110.019	25	TRUE	112
170	4.9536	3.22579	2.52054	1.53562	0.761674	0.233945	0.549999	0.575145	17.6468	265.228	228.295	1525.93	top	0112B	110.019	25	TRUE	112
171	4.7472	3.10588	2.66261	1.52846	0.780378	0.250537	0.356215	0.610992	38.5697	194.298	217.613	1511.26	top	0112B	110.019	25	TRUE	112
172	5.3664	3.90916	2.65829	1.37278	0.716431	0.275424	0.793326	0.60405	34.4708	225.249	293.947	1490.9	top	0112B	110.019	25	TRUE	112
173	4.7472	3.44753	2.85794	1.37698	0.776379	0.284533	0.492005	0.645767	14.1798	277.882	278.709	1459.96	top	0112B	110.019	25	TRUE	112
174	4.472	3.33128	2.64849	1.34243	0.739028	0.251618	0.520629	0.602977	22.9951	192.262	276.526	1449.13	top	0112B	110.019	25	TRUE	112
175	5.0224	3.37161	2.42012	1.48962	0.722626	0.223947	0.637513	0.564415	13.987	228.772	218.201	1416.8	top	0112B	110.019	25	TRUE	112
176	4.816	3.69876	2.89414	1.30206	0.389737	0.285484	1.00845	0.679028	15.4577	286.845	246.189	1389.59	top	0112B	110.019	25	TRUE	112
177	4.6096	3.47293	2.88958	1.32729	0.625792	0.289525	0.96383	0.656812	23.9989	199.238	229.95	1378.99	top	0112B	110.019	25	TRUE	112
178	4.3344	3.78362	2.79088	1.14557	0.721598	0.236827	0.728381	0.544156	35.5419	275.181	300.642	1352.69	top	0112B	110.019	25	TRUE	112
179	5.3664	3.93552	2.70474	1.36358	0.713908	0.294361	0.765437	0.632451	17.5057	218.265	291.965	1336.71	top	0112B	110.019	25	TRUE	112
180	4.816	3.71732	2.61352	1.29556	0.44173	0.286826	0.808082	0.670381	8.28664	194.546	273.478	1300.54	top	0112B	110.019	25	TRUE	112
181	4.1968	4.64836	3.34059	0.902857	0.761954	0.336297	0.498496	0.712982	8.13972	283.541	286.961	1300.21	top	0112B	110.019	25	TRUE	112
182	4.816	4.2234	2.83628	1.14031	0.406345	0.267817	1.30579	0.634344	37.3857	289.416	234.896	1267.7	top	0112B	110.019	25	TRUE	112
183	5.3664	3.59856	2.49498	1.49126	0.717981	0.272829	0.690388	0.623867	14.065	230.475	221.327	1250.22	top	0112B	110.019	25	TRUE	112
184	4.472	4.18245	3.44964	1.06923	0.341382	0.336766	1.39724	0.73949	19.4973	294.636	254.813	1219.84	top	0112B	110.019	25	TRUE	112
185	4.816	3.64409	3.00064	1.32159	0.725376	0.350987	0.786859	0.735703	11.8914	204.142	222.979	1213.66	top	0112B	110.019	25	TRUE	112
186	4.8848	4.00069	2.87698	1.22099	0.702676	0.283269	0.913212	0.634218	34.4923	271.065	303.346	1176.81	top	0112B	110.019	25	TRUE	112
187	5.2288	4.16598	2.76801	1.25512	0.701817	0.295778	0.668094	0.703957	14.9654	216.248	280.918	1157.28	top	0112B	110.019	25	TRUE	112
188	4.6096	3.67744	3.57286	1.25348	0.678399	0.347542	0.610443	0.771803	9.79666	288.953	292.151	1128.6	top	0112B	110.019	25	TRUE	112
189	4.7472	4.09718	3.3212	1.15865	0.627286	0.374546	1.16453	0.744665	13.914	197.09	257.966	1122.55	top	0112B	110.019	25	TRUE	112
190	5.7104	4.06474	2.51218	1.40486	0.644591	0.290988	0.799582	0.696131	17.7998	249.079	215.137	1073.93	top	0112B	110.019	25	TRUE	112
191	5.3664	3.71786	2.41091	1.44341	0.430197	0.303522	1.26131	0.68982	11.8047	216.68	214.62	1042.18	top	0112B	110.019	25	TRUE	112
192	4.816	3.86642	3.2115	1.2456	0.714059	0.345816	0.706648	0.716517	17.6088	299.402	248.629	1044.73	top	0112B	110.019	25	TRUE	112
193	4.9536	3.46269	2.64362	1.43057	0.716028	0.214965	0.811352	0.508876	34.5467	244.662	301.322	1019.41	top	0112B	110.019	25	TRUE	112
194	4.816	4.53821	3.22656	1.06121	0.587299	0.352436	1.39021	0.712099	17.3487	288.027	296.452	987.258	top	0112B	110.019	25	TRUE	112
195	5.3664	4.42049	2.94242	1.21398	0.707904	0.3598	0.787018	0.744034	23.07	220.474	276.196	976.724	top	0112B	110.019	25	TRUE	112
197	4.128	5.40021	3.45235	0.764415	0.708654	0.35047	0.480413	0.774454	18.4675	293.541	286.003	937.746	top	0112B	110.019	25	TRUE	112
199	4.816	4.25347	2.68366	1.13225	0.425752	0.311107	1.27921	0.735892	10.6588	257.738	198.666	909.679	bottom	01123	95.1472	25	TRUE	112
200	5.3664	3.29136	2.7083	1.63045	0.391251	0.240292	1.00116	0.61945	16.2962	280.305	287.42	889.264	bottom	01123	95.1472	25	TRUE	112
201	4.4032	3.95544	3.01719	1.1132	0.635002	0.264554	0.725948	0.611182	9.35558	299.43	231.495	854.764	bottom	01123	95.1472	25	TRUE	112
202	5.0224	3.81896	2.9213	1.31512	0.677833	0.325276	0.742202	0.750471	13.5861	252.352	291.765	842.822	bottom	01123	95.1472	25	TRUE	112
203	3.2336	4.18057	2.71104	0.773484	0.653091	0.180396	0.802873	0.455041	17.3836	236.363	316.905	822.077	bottom	01123	95.1472	25	TRUE	112
204	3.9216	4.59394	3.43114	0.853647	0.540995	0.313969	1.01546	0.736397	6.61433	306.663	228.875	812.622	bottom	01123	95.1472	25	TRUE	112
207	5.5728	4.08932	2.76958	1.36277	0.427018	0.327165	1.55758	0.792567	23.045	232.744	218.097	751.614	bottom	01123	95.1472	25	TRUE	112
208	4.3344	4.61471	2.85628	0.939257	0.562964	0.280518	0.935578	0.685907	9.64138	197.302	280.78	754.262	bottom	01123	95.1472	25	TRUE	112
209	5.0912	4.44021	2.57437	1.14661	0.407594	0.340794	1.94408	0.78411	7.68811	258.661	202.543	720.926	bottom	01123	95.1472	25	TRUE	112
210	4.9536	3.08301	2.53792	1.60674	0.765391	0.183562	0.483098	0.525854	19.8061	305.57	286.245	712.372	bottom	01123	95.1472	25	TRUE	112
211	5.7792	3.56326	2.28274	1.62189	0.650148	0.247707	0.719448	0.677134	12.4796	105.98	192.57	698.05	bottom	01123	95.1472	25	TRUE	112
212	3.9216	5.17327	3.66891	0.75805	0.658228	0.317376	0.796331	0.729328	15.476	206.871	285.072	708.348	bottom	01123	95.1472	25	TRUE	112
213	4.816	3.37363	2.42871	1.42754	0.739127	0.199376	0.605173	0.564037	28.2571	130.941	134.633	710.622	bottom	01123	95.1472	25	TRUE	112
214	5.16	3.50692	2.63374	1.47138	0.61318	0.272913	0.930385	0.675935	26.1101	262.27	311.976	677.403	bottom	01123	95.1472	25	TRUE	112
215	5.848	4.69827	2.71014	1.24471	0.353775	0.298435	1.86781	0.774075	0	68.2139	203.782	674.081	bottom	01123	95.1472	25	TRUE	112
216	5.4352	3.92652	2.97234	1.38423	0.509023	0.333929	1.1168	0.764293	16.1823	304.417	254.907	659.055	bottom	01123	95.1472	25	TRUE	112
217	4.816	5.30344	3.09061	0.90809	0.391484	0.304737	1.31842	0.727183	34.5826	105.983	122.487	661.303	bottom	01123	95.1472	25	TRUE	112
218	4.5408	4.0514	3.34695	1.1208	0.364123	0.339189	0.900925	0.74031	10.7372	252.482	313.32	629.365	bottom	01123	95.1472	25	TRUE	112
220	4.4032	4.414	2.15717	0.997554	0.401942	0.246971	1.36793	0.652205	23.1455	307.984	236.144	621.739	bottom	01123	95.1472	25	TRUE	112
221	4.4032	3.9534	2.71152	1.11378	0.616492	0.229946	1.00545	0.621343	26.7516	257.393	199.7	586.479	bottom	01123	95.1472	25	TRUE	112
222	5.6416	3.92565	3.1155	1.43711	0.627621	0.344142	1.12479	0.750534	20.7461	216.337	256.481	574.22	bottom	01123	95.1472	25	TRUE	112
223	5.16	4.05756	2.25691	1.2717	0.493882	0.27152	1.2546	0.647787	17.5206	209.782	292.001	549.91	bottom	01123	95.1472	25	TRUE	112
224	3.9904	4.85258	3.2157	0.822326	0.668796	0.2974	0.56143	0.692029	8.10388	266.413	206.425	536.295	bottom	01123	95.1472	25	TRUE	112
225	5.2288	3.7573	2.71547	1.39164	0.40331	0.244405	1.11724	0.637878	10.6759	312.848	238.083	506.716	bottom	01123	95.1472	25	TRUE	112
226	5.848	4.23861	2.89929	1.3797	0.417934	0.358676	1.15811	0.773255	17.6587	300.94	294.885	490.41	bottom	01123	95.1472	25	TRUE	112
227	5.0912	4.24804	2.30069	1.19848	0.576551	0.292955	0.953737	0.687611	14.1878	280.351	317.609	457.005	bottom	01123	95.1472	25	TRUE	112
228	4.2656	4.12525	3.40275	1.03402	0.619123	0.292876	0.91785	0.699792	8.23952	303.967	230.584	453.702	bottom	01123	95.1472	25	TRUE	112
229	5.0912	3.4158	2.59797	1.49049	0.425552	0.206094	0.92558	0.5487	9.48229	212.345	299.994	428.373	bottom	01123	95.1472	25	TRUE	112
230	5.7104	3.62605	2.85413	1.57482	0.4767	0.298777	0.955465	0.698908	10.6732	218.017	248.64	409.013	bottom	01123	95.1472	25	TRUE	112
231	5.0912	3.77617	2.35456	1.34825	0.641091	0.280449	0.710784	0.654666	34.618	236.546	227.654	374.742	bottom	01123	95.1472	25	TRUE	112
232	4.472	3.55575	3.10466	1.25768	0.579249	0.269243	1.09649	0.655171	7.86382	216.328	311.473	378.925	bottom	01123	95.1472	25	TRUE	112
233	5.16	3.14429	2.4578	1.64107	0.825833	0.205365	0.42333	0.515188	10.7831	293.081	322.081	348.83	bottom	01123	95.1472	25	TRUE	112
234	5.9856	3.69705	2.70782	1.61902	0.771466	0.317747	0.580394	0.644695	26.9007	305.954	278.947	329.519	bottom	01123	95.1472	25	TRUE	112
235	5.0224	3.34525	2.62383	1.50135	0.683545	0.26571	0.655836	0.650059	0	282.665	333.303	301.602	bottom	01123	95.1472	25	TRUE	112
236	5.2288	3.94073	3.27238	1.32686	0.705217	0.310237	0.804961	0.702947	34.4231	308.414	259.185	287.07	bottom	01123	95.1472	25	TRUE	112
237	5.2288	3.17029	2.63873	1.64931	0.82927	0.213757	0.398687	0.502565	35.0143	218.58	273.322	235.541	bottom	01123	95.1472	25	TRUE	112
238	5.2288	2.92474	2.40368	1.78779	0.764537	0.202922	0.381599	0.534311	24.0254	210.613	309.734	213.498	bottom	01123	95.1472	25	TRUE	112
239	4.8848	3.30146	2.7732	1.47959	0.733442	0.259428	0.627522	0.566624	23.2246	223.767	250.753	198.719	bottom	01123	95.1472	25	TRUE	112
240	5.2288	3.17921	2.08499	1.64469	0.738475	0.176062	0.257435	0.40676	0	283.633	295.539	95.8861	bottom	01123	95.1472	25	TRUE	112
243	5.7104	3.87782	2.20135	1.47258	0.746084	0.267716	0.239938	0.65353	24.6974	247.366	233.815	1222.54	top	01123	95.1472	25	TRUE	112
244	4.4032	3.22125	2.35016	1.36692	0.687689	0.18522	0.398166	0.583097	24.0929	289.457	182.047	1217.03	top	01123	95.1472	25	TRUE	112
245	5.2288	3.35173	2.47441	1.56003	0.742811	0.199741	0.471035	0.548006	6.614	330.939	234.865	1197.55	top	01123	95.1472	25	TRUE	112
246	5.7104	3.51576	2.09283	1.62423	0.812217	0.245099	0.129426	0.636048	34.4	310.289	272.344	1172.11	top	01123	95.1472	25	TRUE	112
248	4.128	5.23449	2.97554	0.788615	0.65452	0.299826	0.662948	0.734693	15.5687	327.425	196.768	1151.63	top	01123	95.1472	25	TRUE	112
249	5.0224	3.64474	2.44757	1.37798	0.622454	0.241021	0.860979	0.613832	9.32804	257.904	206.687	1135.65	top	01123	95.1472	25	TRUE	112
250	4.472	3.52853	2.80961	1.26738	0.765331	0.283536	0.329543	0.677576	16.7779	234.571	266.746	1102.3	top	01123	95.1472	25	TRUE	112
251	4.472	3.38228	3.13327	1.32218	0.609466	0.292271	1.00195	0.662618	20.311	281.215	192.335	1094.89	top	01123	95.1472	25	TRUE	112
252	4.7472	3.13502	2.29758	1.51425	0.74695	0.173483	0.51036	0.49821	64.5531	287.815	293.549	1082.63	top	01123	95.1472	25	TRUE	112
253	5.0912	3.74843	2.50526	1.35822	0.659795	0.271842	0.643543	0.659905	34.4656	321.83	248.932	1053.31	top	01123	95.1472	25	TRUE	112
254	4.6784	3.31235	3.10346	1.41241	0.376576	0.287399	1.00723	0.69752	10.1023	262.18	298.189	1028.83	top	01123	95.1472	25	TRUE	112
255	4.2656	3.91766	3.69447	1.08881	0.317268	0.302627	1.1861	0.717779	9.89884	324.181	225.908	1010.97	top	01123	95.1472	25	TRUE	112
256	4.4032	3.18634	2.58151	1.3819	0.701252	0.177251	0.713552	0.491773	48.375	225.052	254.583	989.935	top	01123	95.1472	25	TRUE	112
257	4.9536	3.86869	2.96732	1.28043	0.572519	0.292603	1.10686	0.671959	24.0163	266.655	212.133	965.349	top	01123	95.1472	25	TRUE	112
258	4.6096	3.39577	2.96569	1.35745	0.776426	0.292206	0.460558	0.704715	9.15406	228.322	276.887	943.378	top	01123	95.1472	25	TRUE	112
260	4.0592	3.85645	3.16787	1.05258	0.535044	0.272627	1.12252	0.66022	10.0798	292.661	208.114	925.244	top	01123	95.1472	25	TRUE	112
261	4.472	3.7026	2.47256	1.2078	0.586423	0.223413	0.897509	0.592437	20.9504	260.346	313.88	898.279	top	01123	95.1472	25	TRUE	112
262	5.0224	3.67812	3.15984	1.36548	0.610688	0.306124	0.908074	0.70017	36.2298	312.363	265.696	875.608	top	01123	95.1472	25	TRUE	112
263	4.2656	3.47809	3.14309	1.22642	0.783702	0.292394	0.256479	0.709827	17.0853	246.837	309.864	848.523	top	01123	95.1472	25	TRUE	112
265	4.128	4.16373	3.44979	0.991418	0.3182	0.293244	1.24876	0.703579	20.8815	322.118	245.571	835.266	top	01123	95.1472	25	TRUE	112
266	4.472	3.71933	2.82126	1.20237	0.67745	0.229578	0.814631	0.568644	19.1588	210.922	278.807	800.84	top	01123	95.1472	25	TRUE	112
267	5.2976	3.97012	2.81311	1.33437	0.366528	0.310999	1.07674	0.740689	16.0034	264.067	231.599	785.829	top	01123	95.1472	25	TRUE	112
268	4.128	4.48273	3.36399	0.920868	0.69143	0.312445	0.500853	0.744917	31.4623	218.329	293.905	752.688	top	01123	95.1472	25	TRUE	112
269	4.5408	3.80107	3.00362	1.19461	0.638594	0.301191	0.910473	0.705851	13.9978	293.647	225.604	750.966	top	01123	95.1472	25	TRUE	112
271	4.6784	3.63993	2.60666	1.2853	0.660132	0.227139	0.738061	0.604871	21.0326	326.43	278.112	705.098	top	01123	95.1472	25	TRUE	112
272	5.6416	3.76668	2.65568	1.49777	0.43121	0.297817	0.787352	0.710268	45.1217	268.379	317.021	692.463	top	01123	95.1472	25	TRUE	112
273	4.7472	3.99261	2.73288	1.189	0.643965	0.325654	0.877784	0.724532	17.7242	241.931	322.1	659.066	top	01123	95.1472	25	TRUE	112
274	4.1968	4.34881	3.15848	0.965047	0.574719	0.303327	1.00521	0.766691	7.32957	324.314	264.353	657.474	top	01123	95.1472	25	TRUE	112
275	4.816	3.28552	2.48985	1.46583	0.43485	0.174561	1.22181	0.502754	30.9443	245.528	236.451	633.484	top	01123	95.1472	25	TRUE	112
276	4.6096	4.01635	2.79605	1.14771	0.548246	0.262623	1.10221	0.647913	26.2694	291.278	232.627	602.048	top	01123	95.1472	25	TRUE	112
277	5.2976	3.549	2.77954	1.4927	0.664497	0.281674	0.769473	0.695058	26.1154	233.419	274.16	587.584	top	01123	95.1472	25	TRUE	112
278	4.7472	3.84879	2.70579	1.23343	0.416567	0.299585	1.00499	0.695626	14.1167	216.549	294.706	556.852	top	01123	95.1472	25	TRUE	112
279	4.2656	4.90749	3.67578	0.869202	0.52088	0.356136	1.45035	0.793829	13.1117	305.605	242.762	555.392	top	01123	95.1472	25	TRUE	112
280	5.16	3.24329	2.62279	1.59098	0.754903	0.219814	0.566851	0.561197	27.2475	188.099	214.728	912.913	bottom	01129	107.601	25	TRUE	112
281	4.9536	4.51225	2.88097	1.09781	0.736217	0.330493	0.685653	0.670129	34.9173	163.073	262.93	886.987	bottom	01129	107.601	25	TRUE	112
282	5.0912	3.84882	2.76811	1.3228	0.589977	0.29144	1.17916	0.661861	23.2154	214.695	209.609	871.107	bottom	01129	107.601	25	TRUE	112
283	4.6096	4.59081	3.84247	1.00409	0.498618	0.382241	1.63935	0.792883	16.5224	167.067	285.325	844.375	bottom	01129	107.601	25	TRUE	112
284	4.1968	4.2109	3.19146	0.996652	0.590969	0.290541	1.04076	0.627591	9.14859	226.834	203.798	835.463	bottom	01129	107.601	25	TRUE	112
285	5.9856	3.6784	2.12894	1.62723	0.45871	0.264782	1.43571	0.668109	8.3203	260.946	271.946	788.757	bottom	01129	107.601	25	TRUE	112
287	5.7104	4.1658	2.59899	1.37078	0.414385	0.373279	1.54835	0.823619	30.9914	269.901	240.424	756.888	bottom	01129	107.601	25	TRUE	112
289	5.2288	4.00522	3.09888	1.3055	0.589526	0.307407	1.00616	0.686791	41.6181	177.82	276.289	692.507	bottom	01129	107.601	25	TRUE	112
290	5.504	3.96543	2.58342	1.388	0.413161	0.275919	1.41835	0.673474	23.0161	215.765	220.924	683.757	bottom	01129	107.601	25	TRUE	112
291	5.3664	4.4789	2.48825	1.19815	0.424021	0.331754	1.77081	0.751607	10.1589	239.728	207.192	656.506	bottom	01129	107.601	25	TRUE	112
292	5.6416	3.52858	2.60346	1.59883	0.722717	0.248613	0.705194	0.596287	34.4991	273.395	301.16	644.96	bottom	01129	107.601	25	TRUE	112
293	4.5408	4.24045	3.64415	1.07083	0.517751	0.364424	1.4649	0.827973	15.2889	180.366	289.176	647.449	bottom	01129	107.601	25	TRUE	112
294	4.8848	4.46167	2.87311	1.09484	0.727969	0.349978	0.632707	0.717526	14.4865	298.242	262.437	608.527	bottom	01129	107.601	25	TRUE	112
295	6.0544	3.70625	2.95835	1.63357	0.703469	0.372706	0.611249	0.83378	12.2999	239.867	310.271	601.097	bottom	01129	107.601	25	TRUE	112
296	5.2288	4.11021	2.94827	1.27215	0.721725	0.38143	0.598685	0.848296	12.9749	218.651	320.203	563.841	bottom	01129	107.601	25	TRUE	112
297	5.5728	3.4374	2.41551	1.62123	0.647523	0.224875	0.868166	0.598812	14.1441	204.593	223.211	552.927	bottom	01129	107.601	25	TRUE	112
298	4.3344	4.94891	3.47604	0.87583	0.496976	0.356344	1.08182	0.825512	8.6664	299.122	254.183	561.786	bottom	01129	107.601	25	TRUE	112
299	5.0224	4.34733	2.4551	1.15528	0.497959	0.283452	1.24488	0.667731	12.2442	252.323	209.976	524.963	bottom	01129	107.601	25	TRUE	112
300	5.0224	4.41692	3.08847	1.13708	0.612949	0.32839	1.16478	0.685907	22.9613	194.083	248.6	506.249	bottom	01129	107.601	25	TRUE	112
301	4.472	4.50549	3.74089	0.992567	0.542534	0.353899	1.24886	0.806894	11.7822	263.877	209.513	482.204	bottom	01129	107.601	25	TRUE	112
302	4.6784	4.34016	3.14849	1.07793	0.605022	0.33303	0.939454	0.697646	11.5867	185.224	267.8	473.551	bottom	01129	107.601	25	TRUE	112
305	5.2976	3.98253	2.63036	1.33021	0.64891	0.305212	1.07359	0.683193	17.3622	195.235	256.064	358.226	bottom	01129	107.601	25	TRUE	112
306	5.7792	3.88789	2.50239	1.48646	0.69433	0.300901	0.775339	0.646588	17.3737	232.343	212.858	349.625	bottom	01129	107.601	25	TRUE	112
307	4.9536	4.29138	3.01588	1.15431	0.62822	0.334678	1.02289	0.67177	0	253.672	197.238	316.053	bottom	01129	107.601	25	TRUE	112
308	6.2608	4.07134	2.99134	1.53777	0.737588	0.38071	0.758567	0.722954	34.4491	282.191	280.72	246.709	bottom	01129	107.601	25	TRUE	112
309	4.2656	3.26914	2.50999	1.30481	0.8218	0.185203	0.379425	0.401774	0	245.375	306.237	245.974	bottom	01129	107.601	25	TRUE	112
310	5.6416	4.05213	2.84474	1.39226	0.700892	0.362929	0.698411	0.681363	34.4627	310.738	255.741	218.373	bottom	01129	107.601	25	TRUE	112
311	5.4352	2.74558	1.95997	1.97962	0.835557	0.174121	0.238879	0.449677	0	229.345	226.684	114.419	bottom	01129	107.601	25	TRUE	112
313	5.6416	3.65846	2.87901	1.54207	0.791165	0.363711	0.417285	0.752301	12.384	280.911	179.144	1351.17	top	01129	107.601	25	TRUE	112
314	5.0224	3.75897	2.91113	1.33611	0.774437	0.330562	0.577627	0.729139	10.4443	193.404	218.89	1293.27	top	01129	107.601	25	TRUE	112
315	5.6416	3.59371	2.57692	1.56985	0.7019	0.264873	0.62311	0.63447	16.1635	235.957	179.853	1240.12	top	01129	107.601	25	TRUE	112
316	4.816	4.08144	2.98677	1.17998	0.67141	0.314334	0.719908	0.787329	10.8323	289.867	200.861	1205.47	top	01129	107.601	25	TRUE	112
317	4.8848	3.33048	2.7218	1.4667	0.746079	0.24532	0.626458	0.584548	10.1384	275.017	259.484	1179.95	top	01129	107.601	25	TRUE	112
318	5.504	3.12831	2.3418	1.75942	0.778643	0.242054	0.397071	0.571358	17.2467	218.539	257.737	1161.54	top	01129	107.601	25	TRUE	112
319	5.0912	3.7967	2.52871	1.34095	0.577585	0.3268	0.809699	0.709385	14.6135	192.81	254.876	1125.65	top	01129	107.601	25	TRUE	112
320	4.2656	4.22594	3.06977	1.00938	0.677723	0.306417	0.646663	0.705977	13.7638	289.063	247.791	1124.04	top	01129	107.601	25	TRUE	112
321	4.6096	4.15184	2.79214	1.11026	0.707202	0.266081	0.789189	0.625571	12.2211	282.772	202.518	1075.39	top	01129	107.601	25	TRUE	112
322	5.6416	3.86595	2.36577	1.45931	0.749061	0.277391	0.459689	0.665585	11.0867	220.13	204.846	1065.53	top	01129	107.601	25	TRUE	112
323	5.2288	3.83985	2.54228	1.36172	0.718783	0.334623	0.633895	0.739742	11.8114	188.897	224.232	1034.75	top	01129	107.601	25	TRUE	112
324	4.2656	4.71037	3.33607	0.905576	0.30442	0.314067	1.08794	0.763346	27.8198	288.59	221.475	1026.97	top	01129	107.601	25	TRUE	112
325	5.0912	3.49822	2.63862	1.45537	0.721454	0.259454	0.61414	0.616231	11.3937	199.06	290.545	997.086	top	01129	107.601	25	TRUE	112
326	5.5728	3.4353	2.59857	1.62222	0.481591	0.288477	0.762654	0.687548	12.2045	262.319	280.102	980.082	top	01129	107.601	25	TRUE	112
327	4.6784	3.57272	3.25424	1.30948	0.365958	0.326152	0.925173	0.761516	7.37536	187.585	290.05	946.508	top	01129	107.601	25	TRUE	112
328	4.816	3.88841	3.03902	1.23855	0.556416	0.35429	1.00075	0.78714	9.6936	286.107	264.236	942.108	top	01129	107.601	25	TRUE	112
329	4.7472	3.58096	2.64571	1.32568	0.731534	0.212233	0.680949	0.552108	17.9748	215.6	212.659	915.852	top	01129	107.601	25	TRUE	112
330	4.6784	4.34091	2.73748	1.07775	0.702055	0.273298	0.629371	0.704967	18.9587	179.281	253.06	889.732	top	01129	107.601	25	TRUE	112
331	5.2288	4.02372	3.32212	1.2995	0.608148	0.337795	1.0289	0.7985	13.1473	249.121	227.703	874.033	top	01129	107.601	25	TRUE	112
332	4.4032	4.76759	3.66885	0.923569	0.309744	0.35057	0.905413	0.773192	8.42265	175.931	276.826	845.66	top	01129	107.601	25	TRUE	112
333	4.3344	4.09349	3.60742	1.05885	0.548395	0.344139	1.40992	0.769216	7.41572	270.141	231.649	835.364	top	01129	107.601	25	TRUE	112
334	5.2288	3.42832	2.78903	1.52518	0.735111	0.282273	0.579186	0.634912	23.3744	209.209	327.887	803.726	top	01129	107.601	25	TRUE	112
335	5.4352	3.60462	2.83333	1.50784	0.605022	0.341289	0.985277	0.753248	18.0641	273.558	295.605	784.265	top	01129	107.601	25	TRUE	112
336	4.816	4.00279	3.35403	1.20316	0.51243	0.371302	1.1415	0.83359	6.14645	193.183	330.394	756.49	top	01129	107.601	25	TRUE	112
337	4.8848	4.18227	2.99224	1.16798	0.34929	0.359982	1.46349	0.833969	9.23734	289.84	283.34	746.472	top	01129	107.601	25	TRUE	112
339	4.6784	2.92592	2.44272	1.59895	0.678051	0.174964	0.732501	0.503701	40.0087	254.795	331.419	694.335	bottom	01125	101.811	25	TRUE	112
340	4.6096	3.42432	2.87385	1.34613	0.787968	0.254507	0.498156	0.591869	25.9062	300.889	285.688	683.191	bottom	01125	101.811	25	TRUE	112
341	5.16	3.56412	2.09861	1.44776	0.764431	0.226416	0.262954	0.587136	35.475	252.241	252.415	643.25	bottom	01125	101.811	25	TRUE	112
343	4.7472	3.63997	2.7675	1.30419	0.701809	0.275633	0.689041	0.591049	20.7804	249.764	334.996	591.071	bottom	01125	101.811	25	TRUE	112
344	4.0592	3.65113	2.62816	1.11176	0.688937	0.215636	0.531452	0.597739	15.4266	312.124	282.15	591.899	bottom	01125	101.811	25	TRUE	112
345	4.816	3.55126	3.30363	1.35614	0.730607	0.312113	0.833562	0.64501	34.156	213.295	284.118	539.074	bottom	01125	101.811	25	TRUE	112
346	4.6096	3.84336	3.03106	1.19937	0.703545	0.29681	0.818325	0.679091	18.1193	280.618	243.059	545.423	bottom	01125	101.811	25	TRUE	112
347	5.2976	3.67443	2.61452	1.44175	0.716015	0.256731	0.753382	0.617304	16.7633	267.22	329.405	509.75	bottom	01125	101.811	25	TRUE	112
349	4.7472	3.69838	3.31141	1.28359	0.674374	0.315725	0.982619	0.652205	10.151	232.535	330.587	471.69	bottom	01125	101.811	25	TRUE	112
350	3.9216	4.52372	2.9492	0.866897	0.66923	0.273246	0.731369	0.647913	14.7092	306.668	284.332	467.64	bottom	01125	101.811	25	TRUE	112
352	5.2976	3.88027	2.84654	1.36527	0.73645	0.298979	0.756419	0.685907	12.9939	222.508	264.89	433.652	bottom	01125	101.811	25	TRUE	112
353	4.1968	4.61869	3.4005	0.908655	0.621297	0.349476	1.05356	0.730906	14.8047	291.702	254.672	398.948	bottom	01125	101.811	25	TRUE	112
354	4.3344	3.96402	3.55547	1.09343	0.681556	0.323801	0.94354	0.669372	15.3147	206.139	285.752	392.297	bottom	01125	101.811	25	TRUE	112
355	3.9904	3.66623	2.68907	1.08842	0.676445	0.199584	0.82931	0.514746	31.9048	223.327	340.838	363.072	bottom	01125	101.811	25	TRUE	112
356	5.3664	3.60399	2.68154	1.48902	0.747388	0.280482	0.565666	0.610361	11.9786	282.628	314.78	349.987	bottom	01125	101.811	25	TRUE	112
357	4.5408	3.90511	3.32979	1.16279	0.678188	0.353368	0.967016	0.712793	14.5624	306.053	291.012	314.903	bottom	01125	101.811	25	TRUE	112
359	3.9904	4.86134	3.24145	0.820844	0.717575	0.321007	0.491449	0.723901	11.5593	216.779	327.987	310.074	bottom	01125	101.811	25	TRUE	112
360	4.3344	3.8006	2.76113	1.14045	0.66806	0.223439	0.887536	0.563847	19.6604	287.253	238.493	281.744	bottom	01125	101.811	25	TRUE	112
361	4.8848	4.06824	3.00625	1.20071	0.801177	0.299484	0.560805	0.629169	24.6903	228.997	269.097	263.204	bottom	01125	101.811	25	TRUE	112
362	4.128	5.01228	3.66002	0.823578	0.741297	0.371589	0.604586	0.755962	8.256	301.459	255.911	234.125	bottom	01125	101.811	25	TRUE	112
363	4.2656	4.6022	3.7365	0.92686	0.671478	0.359777	1.00037	0.72308	18.5588	211.386	295.169	228.631	bottom	01125	101.811	25	TRUE	112
365	4.8848	3.65918	2.91939	1.33494	0.388908	0.251159	1.15565	0.59553	20.9802	319.357	307.744	195.855	bottom	01125	101.811	25	TRUE	112
366	5.16	3.8829	2.85609	1.3289	0.704878	0.299478	0.574251	0.67461	24.3281	256.397	331.361	175.944	bottom	01125	101.811	25	TRUE	112
367	4.3344	4.34265	3.37741	0.998101	0.597663	0.333024	0.88767	0.734882	11.8478	319.151	289.47	147.416	bottom	01125	101.811	25	TRUE	112
370	4.6784	4.13937	2.83228	1.13022	0.643811	0.259952	1.00864	0.576659	23.3623	302.735	251.453	100.091	bottom	01125	101.811	25	TRUE	112
371	4.7472	4.27275	3.36744	1.11104	0.634924	0.360878	1.19032	0.716832	14.2281	240.452	272.556	77.6043	bottom	01125	101.811	25	TRUE	112
372	4.4032	4.61167	3.41106	0.954796	0.514171	0.339625	1.34455	0.817938	5.58035	323.494	268.857	57.8812	bottom	01125	101.811	25	TRUE	112
375	4.8848	3.44344	2.62742	1.41858	0.397647	0.189968	1.07057	0.52011	18.9542	235.647	194.08	1302.63	top	01125	101.811	25	TRUE	112
376	5.504	3.66979	2.87053	1.49981	0.765071	0.326146	0.393995	0.711468	14.9143	248.771	221.006	1253.77	top	01125	101.811	25	TRUE	112
377	4.5408	3.91723	3.31957	1.15919	0.661594	0.313572	0.915607	0.68515	14.4178	184.025	186.464	1264.04	top	01125	101.811	25	TRUE	112
378	4.8848	4.14871	3.24009	1.17743	0.443831	0.361474	1.86966	0.750724	8.01689	268.923	241.623	1221.9	top	01125	101.811	25	TRUE	112
379	3.9904	5.26764	3.49771	0.757531	0.743803	0.338612	0.499869	0.747063	15.6443	177.089	201.471	1212.55	top	01125	101.811	25	TRUE	112
380	5.2288	3.88583	2.74822	1.34561	0.421987	0.262053	1.23274	0.643811	19.5206	211.22	290.084	1194.43	top	01125	101.811	25	TRUE	112
382	4.3344	4.38615	3.3711	0.988202	0.723765	0.311651	0.63033	0.705219	19.5524	172.579	244.236	1158.68	top	01125	101.811	25	TRUE	112
383	5.0224	4.28806	3.26216	1.17125	0.686399	0.351775	0.798433	0.7766	17.4522	241.201	281.062	1150.74	top	01125	101.811	25	TRUE	112
385	5.3664	3.34648	2.61019	1.6036	0.416804	0.20926	1.05055	0.549079	23.008	256.295	193.692	1105.67	top	01125	101.811	25	TRUE	112
386	4.128	5.5222	3.82968	0.747528	0.635632	0.370478	0.890804	0.812321	9.64562	174.625	230.283	1115.02	top	01125	101.811	25	TRUE	112
387	5.5728	4.06937	2.87777	1.36945	0.508681	0.349828	1.47448	0.724027	13.8014	274.667	222.323	1064	top	01125	101.811	25	TRUE	112
388	4.7472	4.10764	3.2842	1.1557	0.622912	0.323661	1.11413	0.735577	12.371	204.994	188.556	1069.21	top	01125	101.811	25	TRUE	112
390	5.504	3.79486	2.78406	1.45038	0.715404	0.277818	0.786159	0.657317	16.7576	221.722	293.658	1008.89	top	01125	101.811	25	TRUE	112
391	4.0592	5.57494	3.94416	0.728115	0.443444	0.362317	0.66915	0.91084	8.30441	199.857	199.217	1021.27	top	01125	101.811	25	TRUE	112
394	4.128	4.97273	3.48392	0.830128	0.727195	0.344582	0.687528	0.746243	11.8996	184.818	247.49	969.731	top	01125	101.811	25	TRUE	112
396	5.16	3.12346	2.57855	1.65201	0.434721	0.214656	1.02239	0.5487	9.21322	270.642	195.716	928.055	top	01125	101.811	25	TRUE	112
397	3.5776	5.92224	3.58675	0.604096	0.68166	0.340423	0.767095	0.724784	7.93513	193.042	243.526	923.528	top	01125	101.811	25	TRUE	112
398	5.0912	4.38394	3.21612	1.16133	0.722015	0.348314	0.802341	0.776852	10.622	313.724	235.535	894.173	top	01125	101.811	25	TRUE	112
399	5.16	4.25919	3.32834	1.2115	0.681302	0.363278	0.906723	0.748704	34.4136	244.806	203.679	877.162	top	01125	101.811	25	TRUE	112
400	4.6784	4.5257	3.32394	1.03374	0.61449	0.3653	1.30561	0.74132	11.6279	219.54	210.982	842.432	top	01125	101.811	25	TRUE	112
401	4.9536	3.30517	2.61516	1.49874	0.453807	0.18124	1.04084	0.495875	14.1109	226.962	299.649	846.281	top	01125	101.811	25	TRUE	112
402	4.0592	5.22363	3.90491	0.777085	0.744998	0.371175	0.802759	0.729581	11.9569	311.83	249.625	845.106	top	01125	101.811	25	TRUE	112
403	5.7104	4.31449	2.99663	1.32354	0.70148	0.379359	0.866499	0.720051	24.0177	260.713	302.508	802.884	top	01125	101.811	25	TRUE	112
404	4.3344	4.14336	3.21499	1.04611	0.620848	0.311582	1.21572	0.691713	6.3005	198.32	269.41	808.894	top	01125	101.811	25	TRUE	112
407	3.784	5.57435	3.7203	0.678824	0.788484	0.356286	0.514381	0.699224	20.6203	205.47	264.281	758.659	top	01125	101.811	25	TRUE	112
408	4.6096	4.4443	3.02869	1.03719	0.664993	0.32301	0.975675	0.710079	10.5982	227.178	210.926	722.909	top	01125	101.811	25	TRUE	112
409	5.7104	4.56076	3.23162	1.25207	0.738116	0.386478	0.792969	0.783731	34.6058	294.912	222.14	714.099	top	01125	101.811	25	TRUE	112
410	4.7472	3.11206	2.54781	1.52542	0.814829	0.179302	0.41594	0.431879	36.8571	236.814	309.176	692.207	top	01125	101.811	25	TRUE	112
412	3.8528	5.17016	3.90335	0.7452	0.437152	0.324	0.87062	0.73545	14.5897	226.543	221.439	673.457	top	01125	101.811	25	TRUE	112
414	4.6096	3.89627	3.0824	1.18308	0.678552	0.297097	0.989064	0.639835	23.0437	211.577	285.319	656.322	top	01125	101.811	25	TRUE	112
417	4.7472	3.66296	2.71425	1.296	0.810616	0.236482	0.493699	0.514052	16.0533	313.271	267.568	549.35	top	01125	101.811	25	TRUE	112
418	5.7104	4.20339	2.92352	1.35852	0.779635	0.356208	0.568824	0.690767	34.5075	268.903	248.939	535.406	top	01125	101.811	25	TRUE	112
420	4.7472	4.52871	3.59469	1.04825	0.756184	0.384198	0.668885	0.71841	23.0644	245.539	243.769	494.576	top	01125	101.811	25	TRUE	112
421	5.7104	3.69196	3.10871	1.54671	0.837649	0.369843	0.34486	0.609225	23.65	277.439	360.236	439.425	top	01125	101.811	25	TRUE	112
422	5.6416	3.41376	3.10406	1.6526	0.846226	0.353228	0.364147	0.58398	45.8667	225.184	335.525	430.436	top	01125	101.811	25	TRUE	112
423	5.2288	3.56819	2.89986	1.46539	0.6557	0.283869	0.859593	0.695816	36.3626	279.386	223.576	958.034	bottom	01128	106.517	25	TRUE	112
424	5.848	3.83773	2.77253	1.52382	0.624048	0.354944	0.915972	0.738101	19.5542	213.294	242.516	943.99	bottom	01128	106.517	25	TRUE	112
426	4.6096	3.86309	3.11102	1.19324	0.400152	0.338821	1.03135	0.746243	9.59932	288.768	227.432	909.042	bottom	01128	106.517	25	TRUE	112
427	5.2288	3.16184	2.615	1.65372	0.735033	0.195458	0.594887	0.568265	23.4248	254.505	315.736	883.088	bottom	01128	106.517	25	TRUE	112
429	5.6416	4.35919	2.8941	1.29419	0.52656	0.372429	1.23904	0.763472	22.9683	279.927	286.737	844.834	bottom	01128	106.517	25	TRUE	112
430	4.6784	4.26986	2.96482	1.09568	0.592591	0.297888	1.08906	0.713929	24.0232	207.046	309.435	850.276	bottom	01128	106.517	25	TRUE	112
432	4.3344	5.11368	3.63073	0.847608	0.39711	0.352603	0.995999	0.810049	12.8855	201.3	304.651	805.279	bottom	01128	106.517	25	TRUE	112
433	5.504	3.48033	3.0144	1.58146	0.635997	0.291948	0.972471	0.734251	19.172	258.533	214.576	765.419	bottom	01128	106.517	25	TRUE	112
434	5.4352	3.73407	3.21899	1.45557	0.552881	0.359565	1.15959	0.761958	12.0784	199.702	249.991	746.611	bottom	01128	106.517	25	TRUE	112
435	4.9536	4.17981	2.93996	1.18513	0.409044	0.381567	1.35311	0.815161	8.07202	277.27	216.253	721.368	bottom	01128	106.517	25	TRUE	112
436	4.5408	4.57433	2.67463	0.992669	0.419194	0.304304	1.62323	0.741446	8.2278	185.116	251.997	710.264	bottom	01128	106.517	25	TRUE	112
437	5.4352	3.12702	2.58575	1.73814	0.751397	0.211696	0.52036	0.582466	11.6233	266.263	313.421	705.441	bottom	01128	106.517	25	TRUE	112
438	5.2976	4.15693	2.94951	1.2744	0.603075	0.332965	1.15274	0.748388	12.492	216.758	314.185	675.193	bottom	01128	106.517	25	TRUE	112
439	5.7104	3.64848	2.8311	1.56514	0.719306	0.346024	0.572095	0.7316	17.6729	284.966	288.109	660.889	bottom	01128	106.517	25	TRUE	112
440	4.9536	4.4332	2.59055	1.11739	0.398265	0.309961	1.97729	0.727056	9.97574	300.45	274.195	629.436	bottom	01128	106.517	25	TRUE	112
441	4.2656	4.42816	3.52643	0.963288	0.382094	0.308801	1.07319	0.696131	7.61439	213.211	315.009	627.226	bottom	01128	106.517	25	TRUE	112
442	5.2288	3.96102	2.81927	1.32007	0.657944	0.283458	0.930629	0.688305	9.01396	185.08	262.613	592.777	bottom	01128	106.517	25	TRUE	112
443	5.848	4.16959	2.73628	1.40254	0.647019	0.347447	0.652566	0.750976	17.415	228.743	217.978	580.937	bottom	01128	106.517	25	TRUE	112
445	4.2656	4.52258	3.66253	0.943179	0.588505	0.344376	1.0807	0.728887	18.423	187.323	272.118	540.468	bottom	01128	106.517	25	TRUE	112
446	5.504	3.66883	2.80377	1.50021	0.750022	0.287747	0.639819	0.648229	14.037	303.149	274.638	520.779	bottom	01128	106.517	25	TRUE	112
447	6.192	3.75418	2.92465	1.64936	0.769945	0.382547	0.55392	0.78026	24.5139	256.715	314.975	506.369	bottom	01128	106.517	25	TRUE	112
449	5.0224	3.91381	2.83784	1.28325	0.721942	0.350795	0.582828	0.73747	22.9941	231.774	320.842	467.861	bottom	01128	106.517	25	TRUE	112
450	5.6416	3.68133	2.50898	1.53249	0.739402	0.269566	0.674899	0.61257	10.219	255.453	214.718	436.653	bottom	01128	106.517	25	TRUE	112
451	5.7104	4.26092	3.02622	1.34018	0.730902	0.386605	0.76545	0.7612	34.4277	209.102	244.052	413.731	bottom	01128	106.517	25	TRUE	112
453	4.6784	4.05293	2.72269	1.15433	0.453026	0.286734	1.767	0.686727	10.5007	197.491	261.883	373.85	bottom	01128	106.517	25	TRUE	112
454	5.9856	3.03256	2.06535	1.97378	0.829406	0.210321	0.214971	0.545229	40.9911	277.909	311.842	349.799	bottom	01128	106.517	25	TRUE	112
456	5.7792	3.55039	2.34045	1.62776	0.759447	0.318027	0.386848	0.686727	23.2351	258.644	332.498	315.992	bottom	01128	106.517	25	TRUE	112
459	5.0912	3.22906	2.59294	1.57668	0.809227	0.226207	0.259754	0.435035	0	281.829	337.786	108.421	bottom	01128	106.517	25	TRUE	112
465	5.16	3.38376	2.59208	1.52493	0.754395	0.273171	0.502084	0.64419	18.7321	184.588	251.878	1574.18	top	01128	106.517	25	TRUE	112
466	4.7472	3.60578	2.19275	1.31655	0.759694	0.231226	0.256929	0.592627	12.5091	249.744	203.55	1562.61	top	01128	106.517	25	TRUE	112
467	5.504	3.43048	2.52472	1.60444	0.639028	0.246493	0.914446	0.600263	11.1237	264.204	281.733	1547.72	top	01128	106.517	25	TRUE	112
468	5.7104	4.00954	2.13437	1.4242	0.447805	0.286715	0.985638	0.681237	7.9842	230.608	299.455	1512.33	top	01128	106.517	25	TRUE	112
469	4.0592	4.40754	2.64359	0.920967	0.727937	0.255471	0.341903	0.646335	17.0257	290.482	240.556	1502.05	top	01128	106.517	25	TRUE	112
471	5.2976	3.83867	2.41601	1.38006	0.749115	0.295045	0.497172	0.684771	19.264	190.015	250.311	1442.95	top	01128	106.517	25	TRUE	112
472	4.128	4.8595	2.98513	0.84947	0.617536	0.288219	0.743263	0.684077	15.3514	269.204	208.587	1433.1	top	01128	106.517	25	TRUE	112
473	5.9856	3.80195	2.70207	1.57435	0.407498	0.306707	1.03565	0.709637	14.5344	248.862	295.769	1400.29	top	01128	106.517	25	TRUE	112
475	4.4032	3.48322	3.13091	1.26412	0.368689	0.292616	0.784473	0.714813	14.7603	291.743	244.855	1357.84	top	01128	106.517	25	TRUE	112
476	4.472	3.41267	2.21964	1.31041	0.443735	0.193296	1.12456	0.531471	24.0254	221.806	302.722	1357.51	top	01128	106.517	25	TRUE	112
477	4.2656	3.51832	2.55514	1.2124	0.662272	0.185109	0.701712	0.513294	15.652	184.875	255.947	1324.25	top	01128	106.517	25	TRUE	112
478	5.3664	3.88447	2.75058	1.3815	0.628924	0.302067	0.821956	0.700738	16.092	243.264	220.201	1307.04	top	01128	106.517	25	TRUE	112
479	4.472	3.20319	2.11852	1.39611	0.352153	0.179781	0.882531	0.61459	10.9343	268.957	221.602	1272.72	top	01128	106.517	25	TRUE	112
480	4.128	3.88479	3.19096	1.06261	0.647171	0.28199	0.696427	0.695816	23.0084	183.531	268.277	1272.81	top	01128	106.517	25	TRUE	112
481	4.6096	3.33286	2.49758	1.38308	0.724969	0.195862	0.583268	0.523708	18.4624	290.912	279.758	1240.08	top	01128	106.517	25	TRUE	112
482	5.9168	3.82755	2.77562	1.54585	0.626006	0.32329	1.00218	0.741698	15.8001	237.313	303.681	1226.8	top	01128	106.517	25	TRUE	112
483	4.8848	3.90725	2.61384	1.25019	0.687745	0.327859	0.674388	0.733746	8.55549	205.174	304.313	1189.1	top	01128	106.517	25	TRUE	112
484	4.2656	3.34566	3.05208	1.27496	0.377196	0.258249	0.87448	0.649807	12.5186	294.949	268.545	1189.74	top	01128	106.517	25	TRUE	112
485	5.9856	4.06355	2.82284	1.473	0.598852	0.344731	1.16602	0.769342	14.6855	219.723	233.071	1135.68	top	01128	106.517	25	TRUE	112
486	4.5408	4.06399	2.61622	1.11732	0.689254	0.233782	0.719982	0.626329	10.7409	280.407	223.003	1146.56	top	01128	106.517	25	TRUE	112
487	5.16	3.6158	2.65186	1.42707	0.659327	0.30446	0.824627	0.719672	14.9886	192.115	254.456	1101.85	top	01128	106.517	25	TRUE	112
488	4.0592	3.22525	3.08761	1.25857	0.382093	0.255432	0.852411	0.66609	7.84406	290.291	241.441	1096.57	top	01128	106.517	25	TRUE	112
490	5.0224	3.80238	2.97961	1.32086	0.394975	0.311735	1.20703	0.704904	11.9366	295.213	294.233	1054.53	top	01128	106.517	25	TRUE	112
491	5.6416	3.72021	2.73219	1.51647	0.650296	0.322847	0.80033	0.714245	20.6604	223.379	309.549	1039.06	top	01128	106.517	25	TRUE	112
492	4.9536	4.06027	2.78134	1.22002	0.672983	0.365958	0.83474	0.766186	12.28	196.547	306.335	1005.18	top	01128	106.517	25	TRUE	112
493	4.1968	4.51405	3.2123	0.92972	0.374861	0.332268	0.918094	0.751102	9.94766	298.121	284.651	1003.78	top	01128	106.517	25	TRUE	112
495	4.7472	4.09581	2.79127	1.15904	0.394677	0.251918	1.21093	0.639582	14.2261	275.12	239.008	955.533	top	01128	106.517	25	TRUE	112
497	5.2288	3.71236	2.72	1.40848	0.41538	0.31506	1.61897	0.745864	7.60138	191.799	258.568	913.925	top	01128	106.517	25	TRUE	112
498	4.3344	3.44376	3.28877	1.25863	0.378522	0.287842	1.10041	0.716958	5.88841	291.847	251.887	912.76	top	01128	106.517	25	TRUE	112
500	5.0224	3.37809	2.76938	1.48676	0.387403	0.276027	0.710041	0.679533	16.7805	308.882	238.961	872.95	bottom	0112A	111.086	25	TRUE	112
501	5.0224	4.64655	2.92112	1.08089	0.544645	0.386282	1.32979	0.737849	8.86743	224.318	200.121	826.365	bottom	0112A	111.086	25	TRUE	112
502	4.6096	4.67746	3.15862	0.985493	0.696496	0.375034	0.499152	0.873477	13.6486	316.002	250.914	824.732	bottom	0112A	111.086	25	TRUE	112
503	5.16	3.29927	2.55125	1.56398	0.722687	0.205117	0.609292	0.550783	10.7841	219.994	292.356	810.378	bottom	0112A	111.086	25	TRUE	112
504	4.9536	4.2405	3.02767	1.16817	0.708547	0.343184	0.723786	0.764735	9.78025	190.872	252.997	779.966	bottom	0112A	111.086	25	TRUE	112
506	5.0224	4.47048	3.16095	1.12346	0.429038	0.382853	1.9805	0.795092	8.7993	284.265	292.986	734.828	bottom	0112A	111.086	25	TRUE	112
507	4.2656	5.26668	3.63477	0.809921	0.254666	0.342735	1.13342	0.838071	10.4833	190.902	247.866	732.136	bottom	0112A	111.086	25	TRUE	112
508	4.816	3.45238	2.77134	1.39498	0.751019	0.245281	0.399758	0.619891	15.1641	303.173	227.95	692.968	bottom	0112A	111.086	25	TRUE	112
510	5.3664	4.34305	2.94326	1.23563	0.557037	0.381222	1.30657	0.791305	9.89275	214.876	204.84	650.154	bottom	0112A	111.086	25	TRUE	112
511	4.4032	4.77117	3.60883	0.922875	0.450995	0.344526	0.998156	0.858457	11.1445	309.823	234.982	646.494	bottom	0112A	111.086	25	TRUE	112
512	5.5728	3.84437	2.81002	1.4496	0.381281	0.302112	1.12775	0.731411	11.5162	198.913	271.347	618.279	bottom	0112A	111.086	25	TRUE	112
514	5.2976	4.32871	2.94556	1.22383	0.645252	0.383967	0.923528	0.848485	21.5029	292.376	287.309	572.196	bottom	0112A	111.086	25	TRUE	112
515	4.4032	4.45404	3.75049	0.988586	0.624532	0.35654	1.0042	0.78026	13.4432	195.998	266.578	566.719	bottom	0112A	111.086	25	TRUE	112
516	5.2976	3.56507	2.7066	1.48597	0.677067	0.249567	0.776329	0.627212	12.4348	217.551	206.73	541.322	bottom	0112A	111.086	25	TRUE	112
517	5.7104	4.30879	3.12833	1.32529	0.713325	0.369114	0.759651	0.769026	34.5029	277.501	205.165	523.558	bottom	0112A	111.086	25	TRUE	112
519	5.2976	4.21695	3.02319	1.25626	0.478774	0.383058	1.75095	0.808472	10.0547	304.862	225.969	490.789	bottom	0112A	111.086	25	TRUE	112
520	4.6096	4.29672	3.2309	1.07282	0.662275	0.376405	0.851298	0.763788	12.1798	204.346	212.744	492.832	bottom	0112A	111.086	25	TRUE	112
521	5.16	3.84287	2.96472	1.34275	0.748187	0.306173	0.671471	0.690704	12.817	292.225	295.783	468.815	bottom	0112A	111.086	25	TRUE	112
523	5.0912	4.22419	3.03062	1.20525	0.657855	0.373096	0.969028	0.743971	34.4632	197.36	279.358	417.655	bottom	0112A	111.086	25	TRUE	112
524	4.4032	5.18462	3.41234	0.84928	0.672975	0.375646	0.579804	0.783542	9.1833	297.119	293.998	415.541	bottom	0112A	111.086	25	TRUE	112
525	5.0224	3.42907	2.73578	1.46465	0.433579	0.225227	0.930939	0.562333	14.3094	236.301	201.386	393.904	bottom	0112A	111.086	25	TRUE	112
526	5.7792	3.56919	2.85566	1.61919	0.701676	0.290639	0.746726	0.693228	16.7469	282.907	219.124	376.341	bottom	0112A	111.086	25	TRUE	112
527	4.8848	3.8865	3.59945	1.25686	0.643793	0.359012	0.720123	0.808282	18.6108	215.875	209.697	345.973	bottom	0112A	111.086	25	TRUE	112
528	4.8848	4.27395	3.43608	1.14292	0.623731	0.358517	1.16427	0.744097	22.9824	302.427	231.355	337.235	bottom	0112A	111.086	25	TRUE	112
529	6.6736	3.59818	3.03694	1.85471	0.719626	0.381192	0.802068	0.752743	17.3496	231.559	303.86	314.276	bottom	0112A	111.086	25	TRUE	112
530	4.6096	3.35283	2.86101	1.37484	0.82298	0.230275	0.40574	0.515188	16.4833	280.352	315.092	321.039	bottom	0112A	111.086	25	TRUE	112
532	4.816	4.9654	3.25836	0.969912	0.659235	0.382173	0.760113	0.849621	8.19529	292.672	311.477	271.749	bottom	0112A	111.086	25	TRUE	112
533	5.2976	3.34783	2.86121	1.5824	0.83684	0.257471	0.376422	0.549773	45.8667	261.096	232.259	214.872	bottom	0112A	111.086	25	TRUE	112
534	5.2288	4.03456	3.01127	1.296	0.790167	0.349945	0.479613	0.667226	23.4585	223.4	224.626	188.763	bottom	0112A	111.086	25	TRUE	112
535	5.16	4.05072	3.20145	1.27385	0.773468	0.365925	0.582413	0.689883	17.6207	290.369	245.109	181.751	bottom	0112A	111.086	25	TRUE	112
536	5.2288	3.65812	2.94349	1.42937	0.869605	0.291925	0.216154	0.498147	39.8316	226.486	311.821	79.6624	bottom	0112A	111.086	25	TRUE	112
538	5.0912	3.24364	2.44983	1.5696	0.740492	0.216571	0.598081	0.542263	14.2225	267.349	228.48	1299.62	top	0112A	111.086	25	TRUE	112
539	4.6096	3.99208	3.16924	1.15469	0.699056	0.314543	0.621007	0.715065	17.7593	210.116	248.789	1268.15	top	0112A	111.086	25	TRUE	112
540	5.16	3.8801	2.762	1.32986	0.638546	0.336886	0.923333	0.758297	10.9379	297.853	240.158	1260	top	0112A	111.086	25	TRUE	112
541	5.6416	3.52188	2.53484	1.60187	0.403724	0.249101	1.07602	0.628916	18.6697	248.028	309.063	1237.17	top	0112A	111.086	25	TRUE	112
542	5.16	3.79464	2.66632	1.35981	0.722103	0.327849	0.550126	0.713424	13.8099	211.55	293.765	1200.63	top	0112A	111.086	25	TRUE	112
543	4.5408	4.50981	3.28556	1.00687	0.326353	0.352261	0.964622	0.778051	16.2308	302.846	297.077	1195.18	top	0112A	111.086	25	TRUE	112
544	3.9216	3.75638	2.65409	1.04398	0.682603	0.198265	0.678146	0.538224	13.2241	300.671	240.37	1168.4	top	0112A	111.086	25	TRUE	112
545	5.848	3.67725	2.79387	1.59032	0.681307	0.331457	0.915853	0.765681	6.49245	235.717	228.949	1158.43	top	0112A	111.086	25	TRUE	112
546	4.8848	4.12624	3.07822	1.18384	0.643142	0.384784	1.00124	0.809671	15.0628	208.051	234.853	1117.08	top	0112A	111.086	25	TRUE	112
547	4.2656	4.99207	3.28533	0.854475	0.673819	0.349369	0.532355	0.755899	10.0022	302.338	259.686	1116.35	top	0112A	111.086	25	TRUE	112
548	6.0544	3.67912	2.74718	1.64561	0.776426	0.328973	0.505887	0.745864	34.6924	220.789	302.508	1076.31	top	0112A	111.086	25	TRUE	112
549	5.0224	3.82828	2.9664	1.31192	0.742675	0.36629	0.587173	0.80216	15.3691	190.32	283.49	1039.88	top	0112A	111.086	25	TRUE	112
550	4.5408	4.24843	3.30632	1.06882	0.664675	0.354872	0.5656	0.80033	18.8392	289.854	300.512	1033.46	top	0112A	111.086	25	TRUE	112
552	4.5408	4.40647	3.09573	1.03048	0.700663	0.309156	0.76089	0.695248	25.0647	281.433	243.24	994.061	top	0112A	111.086	25	TRUE	112
554	4.2656	5.08036	3.29866	0.839625	0.702309	0.353316	0.595542	0.803612	18.2607	286.115	268.482	945.458	top	0112A	111.086	25	TRUE	112
555	6.3984	3.83701	2.5353	1.66755	0.41465	0.337013	1.12093	0.750029	7.62522	202.27	303.486	903.301	top	0112A	111.086	25	TRUE	112
556	5.2288	3.93923	2.95492	1.32737	0.705448	0.377089	0.69255	0.80418	18.4785	170.828	281.536	866.686	top	0112A	111.086	25	TRUE	112
557	4.5408	4.0713	3.16587	1.11532	0.545256	0.34407	0.937395	0.822483	15.7384	265.939	307.834	861.048	top	0112A	111.086	25	TRUE	112
558	5.0224	3.39764	2.58738	1.4782	0.705514	0.197028	0.65834	0.542515	11.9466	255.895	240.808	837.441	top	0112A	111.086	25	TRUE	112
560	4.1968	5.08155	3.05078	0.82589	0.360146	0.319864	1.13105	0.735261	11.3842	279.418	277.702	799.329	top	0112A	111.086	25	TRUE	112
562	3.9904	6.30777	3.59151	0.632617	0.732268	0.379082	0.398609	0.793514	18.4612	267.9	285.96	751.751	top	0112A	111.086	25	TRUE	112
569	5.7104	4.11031	3.24743	1.38929	0.736964	0.321486	0.647688	0.849305	23.6543	266.506	197.529	732.306	bottom	01126	108.827	25	TRUE	112
573	5.848	3.59279	3.18577	1.6277	0.784927	0.340749	0.663029	0.654793	0	282.622	198.485	599.257	bottom	01126	108.827	25	TRUE	112
576	4.7472	3.90215	2.05502	1.21656	0.438661	0.200727	1.06028	0.603103	29.0952	205.669	209.441	523.331	bottom	01126	108.827	25	TRUE	112
577	5.7104	3.38748	2.95223	1.68574	0.756341	0.284728	0.627621	0.63264	22.5893	254.322	301.153	511.557	bottom	01126	108.827	25	TRUE	112
578	4.472	3.57289	2.2061	1.25165	0.685819	0.208644	0.633733	0.561197	22.9648	225.539	188.811	510.435	bottom	01126	108.827	25	TRUE	112
580	5.5728	3.71939	2.85321	1.49831	0.502228	0.248684	0.89579	0.692534	18.9339	229.918	283.595	456.55	bottom	01126	108.827	25	TRUE	112
587	3.5088	3.82201	3.3568	0.918051	0.76829	0.215428	0.665441	0.537466	14.7543	306.838	233.875	323.742	bottom	01126	108.827	25	TRUE	112
589	5.6416	3.8112	3.29832	1.48027	0.337124	0.335043	1.13986	0.812132	18.4603	217.385	291.368	1401.38	top	01126	108.827	25	TRUE	112
595	3.7152	4.25995	2.74625	0.872122	0.71112	0.186467	0.64045	0.441914	17.4154	292.709	224.263	1154.8	top	01126	108.827	25	TRUE	112
596	3.8528	4.53399	3.52363	0.849759	0.819415	0.288714	0.459532	0.60222	42.4941	281.304	242.609	1117.53	top	01126	108.827	25	TRUE	112
601	5.0224	4.17554	4.10288	1.20282	0.578696	0.362929	1.44381	0.910083	19.3869	202.302	279.282	927.381	top	01126	108.827	25	TRUE	112
603	4.5408	3.77509	2.42693	1.20283	0.561701	0.189267	1.14153	0.487292	20.7609	211.3	179.479	977.362	bottom	01122	128.143	25	TRUE	112
604	5.7104	4.56813	3.15779	1.25005	0.65256	0.379528	0.896251	0.830182	23.0956	182.012	208.707	947.709	bottom	01122	128.143	25	TRUE	112
605	4.2656	5.28109	2.985	0.807712	0.384039	0.29852	1.28783	0.700107	15.1317	261.062	187.895	948.143	bottom	01122	128.143	25	TRUE	112
606	4.5408	4.04893	3.55073	1.12148	0.605479	0.334688	1.04761	0.695248	24.2109	174.605	244.606	904.826	bottom	01122	128.143	25	TRUE	112
607	5.16	3.18022	2.5177	1.62253	0.422758	0.172695	1.03349	0.509886	14.7041	248.992	291.654	894.395	bottom	01122	128.143	25	TRUE	112
608	3.7152	5.8346	3.65035	0.636753	0.772686	0.332737	0.353105	0.776852	10.6428	264.644	206.151	900.551	bottom	01122	128.143	25	TRUE	112
609	6.0544	4.37822	2.82477	1.38284	0.627384	0.38286	0.966106	0.825827	7.76147	268.439	267.311	855.485	bottom	01122	128.143	25	TRUE	112
610	4.6096	4.11687	3.31791	1.11969	0.716769	0.335906	0.837438	0.713613	25.5192	207.29	302.974	860.551	bottom	01122	128.143	25	TRUE	112
611	5.16	4.08703	2.54573	1.26253	0.686841	0.351248	0.682252	0.736271	10.5937	290.77	252.275	820.799	bottom	01122	128.143	25	TRUE	112
614	5.3664	4.8031	2.94389	1.11728	0.687371	0.361112	0.870604	0.756214	34.4145	234.353	224.313	754.4	bottom	01122	128.143	25	TRUE	112
615	4.1968	4.8847	2.9469	0.859173	0.631726	0.27972	1.01577	0.686538	8.15922	178.876	274.053	756.156	bottom	01122	128.143	25	TRUE	112
616	4.9536	4.07645	2.78648	1.21517	0.648266	0.332467	0.955963	0.702884	13.1641	266.899	219.157	726.099	bottom	01122	128.143	25	TRUE	112
617	5.3664	3.34997	2.57545	1.60193	0.696856	0.213799	0.823585	0.57464	17.5324	283.664	303.077	706.992	bottom	01122	128.143	25	TRUE	112
618	3.7152	5.87498	3.16689	0.632377	0.665267	0.291027	0.491638	0.714055	10.6069	188.44	280.918	711.048	bottom	01122	128.143	25	TRUE	112
619	5.3664	3.88102	3.17101	1.38273	0.382674	0.317405	1.22406	0.743403	12.1042	306.76	259.64	681.777	bottom	01122	128.143	25	TRUE	112
620	5.3664	4.54882	3.04955	1.17973	0.631888	0.379036	1.17147	0.782785	14.358	254.227	305.813	664.26	bottom	01122	128.143	25	TRUE	112
622	4.6784	4.53116	3.20392	1.03249	0.599004	0.369736	1.22449	0.757729	8.0858	235.181	313.474	629.05	bottom	01122	128.143	25	TRUE	112
623	4.8848	3.96899	2.01349	1.23074	0.648687	0.212656	0.601297	0.550404	9.19879	260.605	209.966	595.99	bottom	01122	128.143	25	TRUE	112
624	5.9856	3.89833	3.1218	1.53543	0.775633	0.358487	0.625664	0.792252	14.3292	215.519	245.212	583.849	bottom	01122	128.143	25	TRUE	112
625	4.816	3.98488	2.59392	1.20857	0.667972	0.307287	0.721193	0.693039	7.15865	205.339	273.402	549.041	bottom	01122	128.143	25	TRUE	112
626	4.6096	3.92501	3.7345	1.17442	0.649424	0.333151	0.805224	0.764167	15.1524	270.574	208.15	551.366	bottom	01122	128.143	25	TRUE	112
627	5.0224	3.95398	2.87795	1.27021	0.427973	0.285399	1.20284	0.645199	17.3871	266.638	312.665	509.955	bottom	01122	128.143	25	TRUE	112
628	5.9856	4.22384	2.57012	1.4171	0.680234	0.341967	0.830884	0.727814	13.8236	305.726	263.842	500.141	bottom	01122	128.143	25	TRUE	112
629	5.2288	4.12968	2.49573	1.26615	0.631836	0.314093	0.859758	0.685591	12.9726	312.658	235.81	467.049	bottom	01122	128.143	25	TRUE	112
630	4.1968	4.83829	3.76224	0.867413	0.696793	0.370019	0.919313	0.739426	11.7232	258.956	311.257	460.397	bottom	01122	128.143	25	TRUE	112
631	6.1232	3.81736	3.02172	1.60404	0.778444	0.368902	0.624826	0.757918	17.974	229.479	215.878	419.063	bottom	01122	128.143	25	TRUE	112
632	4.6096	3.82704	2.7209	1.20448	0.5168	0.231629	1.02405	0.530587	9.97194	211.533	268.285	429.897	bottom	01122	128.143	25	TRUE	112
633	4.4032	4.22053	3.44242	1.04328	0.666822	0.329556	0.70226	0.760948	17.6505	212.442	276.364	382.473	bottom	01122	128.143	25	TRUE	112
634	4.8848	4.1994	2.62674	1.16321	0.474363	0.310726	1.32043	0.691145	10.2152	244.297	192.019	382.758	bottom	01122	128.143	25	TRUE	112
635	6.1232	3.18887	2.2519	1.92018	0.779345	0.228444	0.407826	0.590228	9.60519	307.901	253.809	341.96	bottom	01122	128.143	25	TRUE	112
636	6.192	3.88088	2.01769	1.59552	0.634335	0.291701	0.672809	0.651889	0	316.281	218.686	313.287	bottom	01122	128.143	25	TRUE	112
639	5.848	3.5439	2.88484	1.65016	0.811698	0.313872	0.341581	0.585306	41.28	303.15	181.202	107.799	bottom	01122	128.143	25	TRUE	112
643	5.3664	3.62662	2.79274	1.47972	0.715035	0.272672	0.627018	0.695248	22.5775	202.837	278.563	1650.88	top	01122	128.143	25	TRUE	112
645	5.2288	2.57379	2.35692	2.03155	0.754257	0.178045	0.308271	0.563342	41.0889	275.772	245.096	1593.64	top	01122	128.143	25	TRUE	112
647	5.16	2.78871	2.03565	1.85032	0.785789	0.184855	0.347924	0.573567	9.58408	200.457	282.617	1529.96	top	01122	128.143	25	TRUE	112
648	4.0592	4.3633	2.96858	0.930305	0.534554	0.281231	0.886482	0.661924	11.5456	240.911	211.138	1521.13	top	01122	128.143	25	TRUE	112
649	5.0912	3.75522	2.73789	1.35577	0.731526	0.307655	0.604002	0.643748	12.213	250.088	306.857	1453.76	top	01122	128.143	25	TRUE	112
652	5.2288	3.69707	2.6871	1.41431	0.647706	0.274757	0.806918	0.650627	23.2319	217.375	232.43	1399.44	top	01122	128.143	25	TRUE	112
653	5.0224	3.78568	3.03171	1.32668	0.722788	0.325074	0.593505	0.725983	20.9206	196.023	298.743	1376.1	top	01122	128.143	25	TRUE	112
654	4.2656	3.89599	3.81455	1.09487	0.384297	0.324961	1.26129	0.675367	12.5387	237.512	221.732	1356.96	top	01122	128.143	25	TRUE	112
655	5.5728	3.66553	3.05633	1.52033	0.696828	0.333402	0.843293	0.742519	26.9579	272.636	275.036	1317.61	top	01122	128.143	25	TRUE	112
656	4.6784	2.84702	2.30432	1.64326	0.772182	0.185063	0.281844	0.625003	15.1957	226.915	324.001	1288.63	top	01122	128.143	25	TRUE	112
657	4.472	3.76365	2.85931	1.18821	0.605276	0.304711	0.949127	0.699792	18.3115	273.119	244.015	1276.93	top	01122	128.143	25	TRUE	112
658	5.0224	3.55709	2.71287	1.41194	0.432841	0.221814	1.11859	0.589471	15.3252	185.293	293.996	1241.14	top	01122	128.143	25	TRUE	112
659	5.0912	4.05419	3.23006	1.25579	0.645107	0.338573	1.01406	0.751165	20.1138	219.511	243.185	1217.6	top	01122	128.143	25	TRUE	112
660	4.6784	4.20641	3.32939	1.11221	0.341836	0.347581	1.56134	0.769026	11.2724	196.712	315.394	1194.45	top	01122	128.143	25	TRUE	112
661	4.5408	4.3997	3.69523	1.03207	0.357033	0.345705	1.93425	0.74902	11.9028	238.845	232.535	1179.51	top	01122	128.143	25	TRUE	112
662	6.192	3.8744	2.83341	1.59818	0.593715	0.35029	1.13618	0.761579	23.1033	259.072	322.107	1146.04	top	01122	128.143	25	TRUE	112
664	5.6416	3.82993	2.62062	1.47303	0.716984	0.355012	0.634135	0.713866	10.1652	228.866	344.299	1113.93	top	01122	128.143	25	TRUE	112
665	3.9216	5.14196	3.3251	0.762667	0.657239	0.330809	0.761721	0.752617	11.6334	284.192	268.422	1096.96	top	01122	128.143	25	TRUE	112
666	4.5408	3.5321	2.58546	1.28558	0.432282	0.176062	0.976065	0.510328	31.3562	222.173	259.539	1068.18	top	01122	128.143	25	TRUE	112
667	5.6416	5.33423	2.98827	1.05762	0.408521	0.364418	1.71996	0.828731	11.5071	210.89	300.543	1035.04	top	01122	128.143	25	TRUE	112
668	4.128	5.85829	3.1052	0.704643	0.651901	0.325289	0.9055	0.728634	12.6235	266.288	254.058	1032.96	top	01122	128.143	25	TRUE	112
669	5.16	4.6949	2.9449	1.09906	0.532441	0.368746	1.28349	0.759244	10.1381	197.774	334.167	1008.21	top	01122	128.143	25	TRUE	112
670	3.7152	6.30817	3.92481	0.588951	0.796246	0.344122	0.340982	0.765366	21.1076	275.811	278.109	988.93	top	01122	128.143	25	TRUE	112
671	4.9536	2.9432	2.34604	1.68306	0.760011	0.176746	0.477309	0.489059	19.6983	275.578	242.84	987.472	bottom	01120	130.546	25	TRUE	112
672	5.7792	3.27826	2.65713	1.76288	0.688473	0.290366	0.770301	0.708691	21.5321	226.831	251.188	963.105	bottom	01120	130.546	25	TRUE	112
674	5.0912	3.7295	2.80727	1.36512	0.547654	0.342116	1.19374	0.865399	5.15703	213.28	254.866	916.792	bottom	01120	130.546	25	TRUE	112
675	5.16	4.28208	2.34819	1.20502	0.4338	0.286695	1.38899	0.723143	14.2516	313.041	260.018	912.023	bottom	01120	130.546	25	TRUE	112
676	3.5776	3.60217	3.05376	0.993178	0.741381	0.188577	0.583094	0.463309	25.6314	285.851	261.492	927.807	bottom	01120	130.546	25	TRUE	112
677	4.9536	3.52968	2.49207	1.40341	0.430419	0.199295	1.2405	0.556526	8.35502	238.393	324.286	884.745	bottom	01120	130.546	25	TRUE	112
678	5.6416	3.66598	2.74566	1.53891	0.59569	0.3029	0.954148	0.736397	14.7945	290.512	316.159	862.853	bottom	01120	130.546	25	TRUE	112
679	5.2976	3.86073	2.86955	1.37218	0.454028	0.316311	1.32276	0.733241	22.9584	225.089	299.488	838.356	bottom	01120	130.546	25	TRUE	112
680	4.7472	4.03362	2.80037	1.17691	0.377288	0.342387	1.32431	0.825638	7.87411	305.229	307.143	816.336	bottom	01120	130.546	25	TRUE	112
681	5.2976	2.95017	2.25076	1.79569	0.760986	0.175362	0.485441	0.511275	19.691	284.335	226.634	796.504	bottom	01120	130.546	25	TRUE	112
682	5.3664	3.52809	2.59932	1.52105	0.788591	0.282729	0.350196	0.719483	13.9213	315.537	257.608	767.164	bottom	01120	130.546	25	TRUE	112
683	6.192	3.90247	2.36904	1.58669	0.448516	0.317698	1.22064	0.740878	23.9124	254.228	227.204	757.25	bottom	01120	130.546	25	TRUE	112
684	5.4352	4.38374	2.32637	1.23985	0.423545	0.312667	1.55474	0.755015	8.87452	233.212	219.575	728.144	bottom	01120	130.546	25	TRUE	112
685	4.4032	4.37427	2.68083	1.00661	0.355878	0.296446	1.3161	0.749461	12.4254	316.887	265.869	720.395	bottom	01120	130.546	25	TRUE	112
687	5.2976	3.83302	2.67101	1.3821	0.661583	0.279	0.946035	0.673411	14.4693	206.037	279.379	680.166	bottom	01120	130.546	25	TRUE	112
688	6.0544	3.77299	2.64546	1.60467	0.648684	0.340211	0.720005	0.770415	37.5781	266.425	305.37	666.268	bottom	01120	130.546	25	TRUE	112
689	4.7472	4.39438	2.36401	1.08029	0.416925	0.293397	1.48713	0.726425	8.93661	284.506	307.351	629.996	bottom	01120	130.546	25	TRUE	112
690	4.472	3.9128	2.81002	1.14292	0.442282	0.29726	1.01415	0.695879	10.3374	200.291	268.648	635.312	bottom	01120	130.546	25	TRUE	112
691	5.3664	3.38688	2.50193	1.58447	0.692261	0.230551	0.737719	0.61541	11.0734	240.797	208.478	601.757	bottom	01120	130.546	25	TRUE	112
692	5.9856	3.67102	2.72538	1.6305	0.685512	0.320704	0.790083	0.716958	17.3496	293.39	228.067	583.049	bottom	01120	130.546	25	TRUE	112
693	4.816	3.72099	2.79978	1.29428	0.364984	0.302324	0.831635	0.745675	24.4299	229.23	207.09	553.48	bottom	01120	130.546	25	TRUE	112
694	5.16	3.57668	1.99068	1.44268	0.516913	0.273819	0.798355	0.709448	14.448	310.542	245.713	548.253	bottom	01120	130.546	25	TRUE	112
695	5.3664	3.39021	2.53078	1.58291	0.704212	0.228034	0.781702	0.572683	14.3028	203.757	272.794	523.09	bottom	01120	130.546	25	TRUE	112
696	6.0544	3.58384	2.879	1.68936	0.693385	0.322713	0.888599	0.720619	23.1872	246.049	302.28	502.429	bottom	01120	130.546	25	TRUE	112
697	4.9536	3.82082	2.60874	1.29648	0.632398	0.31493	0.6452	0.698025	11.0725	197.54	257.006	474.873	bottom	01120	130.546	25	TRUE	112
698	4.5408	4.01209	2.20705	1.13178	0.555317	0.233942	1.01217	0.596729	18.542	266.103	305.67	464.582	bottom	01120	130.546	25	TRUE	112
699	5.3664	3.21262	2.39826	1.67041	0.726762	0.210084	0.645788	0.541758	12.1442	249.275	199.513	448.898	bottom	01120	130.546	25	TRUE	112
701	4.9536	3.69716	3.35585	1.33984	0.603479	0.309049	1.13783	0.646588	34.4233	235.981	201.543	398.917	bottom	01120	130.546	25	TRUE	112
702	5.9168	3.22519	2.6493	1.83456	0.781211	0.259144	0.439167	0.58133	10.5298	219.11	276.496	349.94	bottom	01120	130.546	25	TRUE	112
703	5.848	3.37741	3.29707	1.73151	0.73719	0.361343	0.645487	0.744349	0	259.053	304.4	325.183	bottom	01120	130.546	25	TRUE	112
704	5.0912	3.86504	2.38172	1.31724	0.657016	0.277955	0.735673	0.632829	14.2216	200.838	262.919	311.515	bottom	01120	130.546	25	TRUE	112
705	5.3664	2.9844	2.57843	1.79815	0.865944	0.2026	0.303884	0.481296	38.9867	275.144	218.887	256.775	bottom	01120	130.546	25	TRUE	112
706	5.9168	3.42187	2.8086	1.72911	0.765902	0.313321	0.514004	0.670508	24.173	302.315	245.633	235.575	bottom	01120	130.546	25	TRUE	112
707	4.8848	3.25811	2.4913	1.49927	0.679255	0.22002	0.760783	0.513988	23.0272	256.168	205.454	220.084	bottom	01120	130.546	25	TRUE	112
708	5.2288	3.34093	2.61055	1.56507	0.86365	0.23698	0.174655	0.468674	0	234.676	276.15	103.268	bottom	01120	130.546	25	TRUE	112
710	4.816	3.26257	2.44867	1.47614	0.782994	0.187675	0.491624	0.513547	22.9333	254.811	187.939	1430.51	top	01120	130.546	25	TRUE	112
711	5.2288	3.45523	2.58683	1.5133	0.69946	0.256565	0.680994	0.638888	9.66067	206.917	207.261	1405.09	top	01120	130.546	25	TRUE	112
712	5.0912	3.61372	3.26631	1.40885	0.352803	0.327572	1.16919	0.760506	13.8776	274.186	197.3	1382.81	top	01120	130.546	25	TRUE	112
713	5.848	3.46	2.76487	1.69017	0.384821	0.281485	1.17805	0.684266	12.8621	269.329	250.969	1326.38	top	01120	130.546	25	TRUE	112
714	4.5408	3.05778	2.50803	1.485	0.410455	0.170308	1.11064	0.486345	16.9744	218.57	275.918	1339.25	top	01120	130.546	25	TRUE	112
715	4.6096	3.45571	3.1283	1.33391	0.350338	0.283914	0.925357	0.69083	7.76299	211.641	272.147	1286.96	top	01120	130.546	25	TRUE	112
716	4.5408	3.66669	2.15628	1.23839	0.486201	0.210924	1.02222	0.536583	34.5959	283.802	229.703	1283.68	top	01120	130.546	25	TRUE	112
717	4.6096	3.61364	2.62936	1.27561	0.742835	0.203867	0.61989	0.539549	16.1469	197.553	229.267	1242.03	top	01120	130.546	25	TRUE	112
718	5.504	3.42333	2.65241	1.60779	0.646975	0.263831	0.951023	0.658642	17.4747	247.782	199.647	1229.27	top	01120	130.546	25	TRUE	112
719	4.7472	3.62201	3.19777	1.31065	0.335777	0.299507	1.21673	0.788149	17.4363	199.616	252.971	1198.3	top	01120	130.546	25	TRUE	112
720	5.0224	3.66389	2.81344	1.37078	0.588284	0.308547	1.0678	0.710836	13.8255	277.454	196.243	1194.74	top	01120	130.546	25	TRUE	112
721	5.0912	3.28893	2.58826	1.54798	0.757159	0.219222	0.488237	0.58499	28.548	305.268	245.558	1155.99	top	01120	130.546	25	TRUE	112
722	6.0544	3.4741	2.70421	1.74272	0.399566	0.300559	1.04477	0.717968	27.9495	254.767	278.972	1139.94	top	01120	130.546	25	TRUE	112
723	5.0912	4.08704	2.43846	1.24569	0.3616	0.279961	1.42016	0.74782	12.3062	229.919	285.398	1104.18	top	01120	130.546	25	TRUE	112
724	5.0912	3.58528	3.01798	1.42003	0.37238	0.306365	1.24761	0.741509	8.96657	309.425	231.499	1107.14	top	01120	130.546	25	TRUE	112
725	4.816	3.66026	2.73829	1.31575	0.408869	0.21943	1.23908	0.577353	17.3067	211.995	234.551	1053.93	top	01120	130.546	25	TRUE	112
726	5.9856	3.89739	2.6337	1.5358	0.396234	0.30715	1.0646	0.774454	8.19024	266.943	210.097	1042.37	top	01120	130.546	25	TRUE	112
727	4.816	3.51502	3.10697	1.37012	0.386812	0.319734	1.09556	0.763977	7.18292	209.097	254.241	1009.38	top	01120	130.546	25	TRUE	112
728	5.2288	4.10648	2.32897	1.2733	0.433961	0.292749	1.36373	0.716201	12.5888	296.388	213.042	1007.99	top	01120	130.546	25	TRUE	112
729	6.2608	3.33611	2.40287	1.87668	0.720025	0.281465	0.558574	0.654225	32.332	292.344	281.247	955.956	top	01120	130.546	25	TRUE	112
730	5.6416	3.73361	2.65167	1.51103	0.438448	0.313419	1.34935	0.759938	8.323	233.717	294.822	928.39	top	01120	130.546	25	TRUE	112
731	5.5728	3.71709	2.44713	1.49924	0.40517	0.309413	1.29454	0.741004	8.56607	317.677	263.965	920.809	top	01120	130.546	25	TRUE	112
733	5.2288	3.84421	2.65381	1.36017	0.638908	0.287304	0.897259	0.680732	10.7471	219.526	248.91	863.047	top	01120	130.546	25	TRUE	112
734	5.7104	4.16093	2.7618	1.37239	0.502358	0.325475	1.22933	0.763662	34.456	285.525	229.002	849.337	top	01120	130.546	25	TRUE	112
735	4.8848	3.9908	3.16441	1.22401	0.376288	0.33786	1.47378	0.790611	11.6339	217.533	266.615	817.597	top	01120	130.546	25	TRUE	112
736	4.9536	4.45402	2.63372	1.11216	0.484836	0.335815	1.47319	0.76808	12.1312	308.77	228.856	816.992	top	01120	130.546	25	TRUE	112
737	5.0224	3.29833	2.79525	1.52271	0.729477	0.232111	0.632641	0.567066	29.3346	249.992	233.787	944.362	bottom	01127	95.7292	25	TRUE	112
738	5.0912	3.79215	3.04871	1.34256	0.629951	0.339876	1.0364	0.775274	11.0314	231.754	289.651	913.54	bottom	01127	95.7292	25	TRUE	112
739	5.4352	4.13793	3.18325	1.31351	0.624137	0.375168	0.919289	0.77357	17.2249	279.726	227.048	897.846	bottom	01127	95.7292	25	TRUE	112
740	4.472	4.22875	2.96077	1.05752	0.599699	0.312198	0.80857	0.77092	9.68238	234.342	299.855	865.254	bottom	01127	95.7292	25	TRUE	112
741	4.7472	4.22682	2.8741	1.12312	0.410452	0.316985	1.78572	0.75268	17.4289	300.19	214.49	863.398	bottom	01127	95.7292	25	TRUE	112
742	5.6416	3.8499	2.88373	1.46539	0.402838	0.269243	1.33619	0.670949	0	329.219	299.458	845.091	bottom	01127	95.7292	25	TRUE	112
743	5.848	3.95149	2.41159	1.47995	0.442817	0.319809	1.37846	0.717526	8.82578	291.114	315.067	807.588	bottom	01127	95.7292	25	TRUE	112
744	4.4032	3.03046	2.33704	1.45298	0.781652	0.175489	0.257062	0.620901	47.0367	344.597	253.957	808.622	bottom	01127	95.7292	25	TRUE	112
745	5.7104	4.2788	2.41725	1.33458	0.621952	0.345835	0.905081	0.804117	10.0537	265.686	326.469	779.819	bottom	01127	95.7292	25	TRUE	112
746	5.2288	3.6872	2.74612	1.4181	0.674288	0.264322	0.919493	0.621595	14.108	266.545	219.502	756.875	bottom	01127	95.7292	25	TRUE	112
747	4.0592	5.34384	3.73086	0.759603	0.415395	0.348594	0.879085	0.794902	10.3295	335.116	253.064	764.382	bottom	01127	95.7292	25	TRUE	112
748	5.2288	4.04156	3.13216	1.29376	0.669671	0.344432	0.901218	0.766375	18.8402	225.872	262.322	731.34	bottom	01127	95.7292	25	TRUE	112
749	5.16	3.67854	3.03821	1.40273	0.698566	0.313715	0.823976	0.730275	34.4176	290.238	224.331	710.454	bottom	01127	95.7292	25	TRUE	112
750	4.4032	3.92457	2.61451	1.12196	0.408054	0.271295	1.24391	0.677829	12.7742	223.987	276.396	684.073	bottom	01127	95.7292	25	TRUE	112
751	5.5728	3.55333	2.67287	1.56833	0.428169	0.246887	1.39954	0.619702	13.932	295.831	327.442	672.813	bottom	01127	95.7292	25	TRUE	112
752	4.7472	4.45558	2.60064	1.06545	0.423461	0.32299	1.71315	0.762652	9.98509	311.395	223.553	678.859	bottom	01127	95.7292	25	TRUE	112
753	5.3664	4.35923	3.16821	1.23104	0.69103	0.371699	0.789927	0.800267	26.0534	242.406	325.608	644.022	bottom	01127	95.7292	25	TRUE	112
754	5.2288	3.84879	3.10161	1.35856	0.666173	0.333037	0.788959	0.741951	0	313.133	306.029	624.767	bottom	01127	95.7292	25	TRUE	112
755	4.7472	4.28351	3.02677	1.10825	0.382795	0.331842	0.888567	0.773444	8.92632	228.352	318.111	598.333	bottom	01127	95.7292	25	TRUE	112
757	5.0224	4.22984	2.78421	1.18737	0.701669	0.286018	0.7056	0.677829	38.4906	309.148	228.949	564.501	bottom	01127	95.7292	25	TRUE	112
758	5.9168	3.73137	2.6575	1.58569	0.71417	0.323179	0.530494	0.713109	12.6235	247.384	230.274	550.042	bottom	01127	95.7292	25	TRUE	112
759	4.816	3.92931	2.69928	1.22566	0.452911	0.286581	1.64067	0.678902	10.014	224.6	249.194	516.648	bottom	01127	95.7292	25	TRUE	112
760	4.5408	5.22814	3.36187	0.868531	0.592311	0.371413	0.742498	0.848737	9.07348	320.283	233.653	513.398	bottom	01127	95.7292	25	TRUE	112
761	5.3664	3.95591	2.7875	1.35655	0.733028	0.313383	0.721193	0.66224	24.2388	226.832	314.627	492.242	bottom	01127	95.7292	25	TRUE	112
762	5.9168	4.27583	2.88929	1.38378	0.664107	0.361506	0.713819	0.718599	23.0048	280.655	327.435	472.808	bottom	01127	95.7292	25	TRUE	112
763	4.8848	4.05204	3.10747	1.20552	0.340223	0.339801	0.700957	0.82425	10.0456	210.908	309.868	444.614	bottom	01127	95.7292	25	TRUE	112
765	5.0912	3.47768	2.31289	1.46396	0.732528	0.210807	0.612937	0.521057	12.5994	233.209	231.326	407.718	bottom	01127	95.7292	25	TRUE	112
766	6.0544	3.89067	3.00858	1.55613	0.722006	0.379307	0.737594	0.782343	23.0596	286.545	233.287	390.87	bottom	01127	95.7292	25	TRUE	112
767	4.9536	3.99906	3.41778	1.23869	0.604892	0.367091	0.851866	0.812132	20.1013	219.158	229.866	360.35	bottom	01127	95.7292	25	TRUE	112
769	6.1232	3.84556	3.0209	1.59228	0.759669	0.377421	0.54634	0.678144	18.8147	234.261	321.196	315.24	bottom	01127	95.7292	25	TRUE	112
770	4.2656	3.60636	3.32176	1.1828	0.826308	0.271578	0.453567	0.543146	35.1863	287.42	329.608	311.762	bottom	01127	95.7292	25	TRUE	112
772	3.8528	3.10537	2.60167	1.24069	0.813817	0.184063	0.30444	0.574135	12.3377	282.765	336.899	267.264	bottom	01127	95.7292	25	TRUE	112
774	5.0224	3.14114	2.99995	1.59891	0.753917	0.254035	0.419122	0.5706	14.919	237.34	233.871	168.034	bottom	01127	95.7292	25	TRUE	112
775	4.7472	2.75337	2.42151	1.72414	0.84343	0.169389	0.225997	0.396473	0	193.797	295.23	90.592	bottom	01127	95.7292	25	TRUE	112
781	5.0912	3.60379	2.05654	1.41273	0.762977	0.240507	0.220576	0.611182	21.0222	212.952	244.391	1431.31	top	01127	95.7292	25	TRUE	112
783	4.7472	2.91863	2.62271	1.62652	0.850567	0.231353	0.138699	0.63731	35.4118	216.5	307.725	1388.43	top	01127	95.7292	25	TRUE	112
784	4.4032	3.89571	2.8504	1.13027	0.364332	0.277609	1.04585	0.684897	10.6747	302.597	281.196	1374.14	top	01127	95.7292	25	TRUE	112
785	5.504	3.43074	2.7207	1.60432	0.670434	0.284253	0.767168	0.675998	19.4577	249.435	223.531	1356.19	top	01127	95.7292	25	TRUE	112
786	4.1968	3.99697	2.91121	1.05	0.529429	0.274135	0.690296	0.659652	19.4394	196.384	265.477	1316.85	top	01127	95.7292	25	TRUE	112
787	4.6784	3.65988	2.668	1.27829	0.629688	0.281257	0.807707	0.677387	8.73984	279.033	225.885	1315.49	top	01127	95.7292	25	TRUE	112
788	4.6096	3.20457	2.65625	1.43845	0.689573	0.201424	0.675587	0.552108	27.52	224.557	314.583	1305.76	top	01127	95.7292	25	TRUE	112
789	5.4352	3.44479	2.88147	1.5778	0.438334	0.286226	1.01671	0.651132	12.1924	279.998	296.781	1282.29	top	01127	95.7292	25	TRUE	112
791	4.472	4.01689	3.08783	1.1133	0.47625	0.294593	0.830366	0.689757	11.6458	211.919	301.987	1246.52	top	01127	95.7292	25	TRUE	112
792	4.472	3.56488	2.69607	1.25446	0.671786	0.275115	0.663148	0.645578	7.97681	298.886	278.059	1240.87	top	01127	95.7292	25	TRUE	112
793	4.5408	4.17861	2.8495	1.08668	0.367147	0.266143	1.13559	0.664007	13.8556	195.083	251.961	1212.91	top	01127	95.7292	25	TRUE	112
794	5.16	3.94297	3.05739	1.30866	0.438823	0.316451	1.14665	0.693039	15.3709	259.839	229.157	1190.68	top	01127	95.7292	25	TRUE	112
795	4.2656	4.03143	3.1317	1.05809	0.61071	0.295977	0.902498	0.705535	12.0906	196.185	269.647	1159.39	top	01127	95.7292	25	TRUE	112
796	4.472	3.79204	2.63436	1.17931	0.615299	0.27432	0.95947	0.67928	17.7428	284.861	230.9	1156.48	top	01127	95.7292	25	TRUE	112
797	6.0544	3.56975	2.63113	1.69603	0.695181	0.330829	0.678256	0.736271	27.3476	244.353	309.253	1113.77	top	01127	95.7292	25	TRUE	112
798	4.472	3.67513	2.89633	1.21683	0.635379	0.247466	1.02442	0.62513	18.8053	308.028	285.656	1122.59	top	01127	95.7292	25	TRUE	112
799	4.9536	3.62926	2.24435	1.36491	0.619166	0.246903	0.814742	0.649491	12.5259	213.708	305.088	1078.14	top	01127	95.7292	25	TRUE	112
800	4.1968	4.90183	3.21743	0.85617	0.618083	0.311009	0.818257	0.724974	18.2637	304.974	277.804	1068.86	top	01127	95.7292	25	TRUE	112
801	5.16	3.31858	2.66192	1.55488	0.462541	0.209631	1.16979	0.542768	34.5737	253.922	224.401	1059.96	top	01127	95.7292	25	TRUE	112
802	5.9168	3.84215	2.7635	1.53997	0.483638	0.348926	0.90255	0.784236	11.567	217.103	248.899	1016.27	top	01127	95.7292	25	TRUE	112
803	4.2656	4.98313	2.94753	0.856008	0.368195	0.304001	1.13675	0.698719	10.5473	295.995	234.146	1018.69	top	01127	95.7292	25	TRUE	112
804	4.9536	3.91485	2.41668	1.26533	0.417898	0.289363	1.28206	0.709385	11.8541	192.859	262.375	982.119	top	01127	95.7292	25	TRUE	112
805	4.7472	3.40395	2.47455	1.39461	0.45449	0.196139	1.05724	0.507299	0	264.64	321.714	961.994	top	01127	95.7292	25	TRUE	112
806	3.8528	5.74329	3.16343	0.670836	0.652494	0.285728	0.548973	0.717274	17.1581	295.465	245.894	968.621	top	01127	95.7292	25	TRUE	112
807	5.0912	3.77192	3.00418	1.34976	0.704874	0.321385	0.758393	0.750092	14.5156	206.377	322.363	936.71	top	01127	95.7292	25	TRUE	112
808	5.2976	4.1378	3.36751	1.28029	0.458415	0.36773	1.15533	0.780071	17.2965	279.473	301.476	915.09	top	01127	95.7292	25	TRUE	112
809	4.2656	3.67813	3.17602	1.15972	0.350375	0.296123	0.799065	0.708691	8.44399	192.87	315.682	887.913	top	01127	95.7292	25	TRUE	112
810	4.5408	4.02134	3.68738	1.12918	0.358644	0.334115	1.69315	0.740058	8.66954	293.71	289.404	876.519	top	01127	95.7292	25	TRUE	112
