# Supplementary material for: Non-destructive, high-content analysis of wheat grain traits using X-ray micro computed tomography
Source: Plant Methods. 2017 Nov 1;13:76. doi: 10.1186/s13007-017-0229-8 (PMC5664813; doi:10.1186/s13007-017-0229-8)
Supplement: Supplementary file 7 — Additional file 7: Table S4. Grain trait data for foxtail millet (Setaria italica), oats (Avena sativa), darnel ryegrass (Lolium temulentum) and ryegrass (Lolium perenne). [file 13007_2017_229_MOESM7_ESM.xlsx]

## Sheet: Sheet1
Foxtail Millet (Setaria italica) 68.8 micro-meter voxel
length	width	depth	ratio	circularity	volume	surface_area
1.376	1.78298	0.964846	0.771742	0.686334	1.60974	9.09452
1.1696	1.63075	1.19967	0.717217	0.964548	1.22481	5.41506
1.3072	1.61175	1.35395	0.811045	0.974602	1.50032	6.4501
0.9632	1.53408	1.44714	0.627868	0.990725	1.02453	5.12474
1.8576	1.71141	1.37577	1.08542	0.92751	2.47307	9.01247
1.032	1.47244	1.18058	0.700877	0.988935	0.933018	4.78393
1.5824	1.94012	1.57624	0.815618	0.930267	2.4151	8.90518
1.8576	1.81158	1.45979	1.0254	0.967082	2.52615	9.11345
1.6512	1.82528	1.55933	0.904626	0.970173	2.42292	8.71584
…	…	…	…	…	…	…
Oats (Avena sativa) 68.8 micro-meter voxel
length	width	depth	ratio	circularity	volume	surface_area
5.9168	2.66882	2.06637	2.21701	0.931564	19.6077	41.8752
6.7424	3.07195	2.21042	2.19483	0.799544	28.4722	59.2879
5.5728	2.74574	2.13932	2.02961	0.949352	18.2087	45.2454
6.88	3.47792	2.31307	1.9782	0.850317	28.0124	60.0579
4.7472	2.44182	2.08768	1.94412	0.979173	13.9979	36.1067
6.1232	3.18583	2.2303	1.92201	0.843819	25.4002	55.4191
5.3664	2.97555	2.52238	1.8035	0.96756	22.8383	52.4276
5.0912	2.8299	2.22679	1.79908	0.963169	17.9696	43.636
6.7424	3.50028	2.3253	1.92624	0.636804	27.5125	60.0894
6.6048	2.36078	2.17626	2.79772	0.975817	21.1321	47.5805
3.8528	2.16438	1.66667	1.7801	0.891972	7.72011	23.8755
5.6416	2.72233	2.21076	2.07234	0.957626	19.8438	44.2924
5.9856	3.1625	2.82908	1.89268	0.78626	27.9765	64.4568
Darnel Rye Grass (Lolium temulentum) 68.8 micro-meter voxel
length	width	depth	ratio	circularity	volume	surface_area
13.8288	6.60395	4.9174	2.09402	0.80182	215.659	336.958
11.7648	6.76106	5.33745	1.74008	0.832583	203.593	214.374
13.1408	6.7719	4.89975	1.94049	0.774271	215.726	224.819
11.696	6.11564	5.34354	1.91247	0.825682	186.661	205.482
12.5904	6.80132	4.95826	1.85117	0.795297	202.523	218.805
12.7968	6.79499	4.66068	1.88327	0.7993	200.914	204.119
Rye grass (Lolium perenne) 68.8 micro-meter voxel
length	width	depth	ratio	circularity	volume	surface_area
3.096	2.74585	0.856938	1.12752	0.649252	4.21047	17.6589
2.8896	2.30684	0.993045	1.25262	0.74823	3.24619	12.4521
3.784	2.09373	0.894988	1.8073	0.78222	3.82716	17.8608
4.9536	2.29263	1.09926	2.16067	0.803394	6.88186	25.712
4.1968	1.98379	0.987034	2.11555	0.84627	5.21708	21.1238
